# Supplementary material for: Higher expression of TNFα-induced genes in the synovium of patients with early rheumatoid arthritis correlates with disease activity, and predicts absence of response to first line therapy
Source: Arthritis Res Ther. 2016 Jan 20;18:19. doi: 10.1186/s13075-016-0919-z (PMC4719339; doi:10.1186/s13075-016-0919-z)
Supplement: Additional file 3: — Numbers of probe sets displaying a positive correlation with global disease activity indices and each of their individual variables. Overlap between probe sets displaying a Pearson r correlation coefficient >0.5 between tender joint count, swollen joint count, patient’s global assessment, physician’s global assessment, C-reactive protein (CRP) and global disease activity scores. (XLSX 37 kb) [file 13075_2016_919_MOESM3_ESM.xlsx]

## Sheet: Feuil1
Additional file 3: Overlap between probe sets displaying a Pearson r correlation coefficient > 0.5 between tender joint count, swollen joint count, patient’s global assessment, physician’s global assessment, CRP and global disease activity scores.
		SDAI	CRP	TJC	SJC	PhGA	PtGA
	SDAI	725
	CRP	46	430
	TJC	478	14	992
	SJC	241	31	135	697
	PhGA	180	84	72	118	441
	PtGA	7	1	6	0	9	317
		CDAI	CRP	TJC	SJC	PhGA	PtGA
	CDAI	777
	CRP	27	430
	TJC	563	14	992
	SJC	238	31	135	697
	PhGA	148	84	72	118	441
	PtGA	8	1	6	0	9	317
		DAS28-CRP	CRP	TJC	SJC	PhGA	PtGA
	DAS28-CRP	396
	CRP	80	430
	TJC	154	14	992
	SJC	52	31	135	697
	PhGA	142	84	72	118	441
	PtGA	13	1	6	0	9	317
