# Supplementary material for: Higher expression of TNFα-induced genes in the synovium of patients with early rheumatoid arthritis correlates with disease activity, and predicts absence of response to first line therapy
Source: Arthritis Res Ther. 2016 Jan 20;18:19. doi: 10.1186/s13075-016-0919-z (PMC4719339; doi:10.1186/s13075-016-0919-z)
Supplement: Additional file 4: — Genes over-expressed in poor responders to therapy at baseline. Lists of probe sets differentially expressed at baseline in synovial biopsies from patients with early rheumatoid arthritis (RA) in good versus poor responders to first line therapy at 3 and 6 months. (XLSX 293 kb) [file 13075_2016_919_MOESM4_ESM.xlsx]

## Sheet: Non responders 3 months.txt
	Additional file 4 : Lists of probe sets differentially expressed at baseline in synovial biopsies from early RA patients between good- versus poor-responders to first-line therapy at 3 and 6 months.
	Genes significantly (p < 0.05) over-expressed at baseline in poor-responders (n = 5) at 3 months to methotrexate and tocilizumab therapy, versus good-responders (n = 9)							Genes significantly (p < 0.05) over-expressed at baseline in poor-responders (n = 4) at 6 months to methotrexate and tocilizumab therapy, versus good-responders (n = 15)
		Normalized Log2 gene expression							Normalized Log2 gene expression
	Probe Set ID	Good responders	Non responders	Fold change	Gene Symbol			Probe Set ID	Good responders	Non responders	Fold change	Gene Symbol
	224646_x_at	-0.43546	1.19766	3.10183	H19///MIR675			219454_at	0.275202	2.55895	4.86942	EGFL6
	202628_s_at	-0.171404	1.32791	2.82707	SERPINE1			210964_s_at	0.745282	2.319	2.97671	GYG2
	202627_s_at	-0.36157	0.991182	2.55399	SERPINE1			205114_s_at	-0.38435	1.07942	2.75828	CCL3///CCL3L1///CCL3L3///LOC101060267
	206552_s_at	0.111942	1.42772	2.48936	TAC1			203936_s_at	-0.667459	0.781301	2.72973	MMP9
	206157_at	-0.229692	0.946069	2.25912	PTX3			205476_at	0.284616	1.68324	2.63649	CCL20
	205033_s_at	0.055776	1.14718	2.13082	DEFA1///DEFA1B///DEFA3			238439_at	0.131354	1.42946	2.45905	ANKRD22
	223660_at	-0.573939	0.476178	2.0707	ADORA3			203400_s_at	0.557793	1.84779	2.44528	TF
	212657_s_at	-0.0646882	0.958141	2.0319	IL1RN			206214_at	-0.269763	0.990913	2.39608	PLA2G7
	206214_at	-0.217031	0.804794	2.03049	PLA2G7			212657_s_at	-0.123941	1.11971	2.36796	IL1RN
	241986_at	-0.118736	0.748986	1.82478	BMPER			224327_s_at	0.207677	1.40691	2.29618	DGAT2
	209959_at	-0.144471	0.71476	1.81407	NR4A3			241764_at	0.429203	1.61965	2.28224
	221009_s_at	0.0949184	0.9458	1.8036	ANGPTL4			220437_at	0.0844823	1.21008	2.18193	C19orf80
	219697_at	-0.428186	0.414251	1.79308	HS3ST2			203434_s_at	0.196312	1.30447	2.15571	MME
	221933_at	-0.21597	0.586637	1.74425	NLGN4X			210106_at	0.302693	1.37116	2.09721	BLOC1S1-RDH5///RDH5
	206969_at	-0.111918	0.674075	1.72428	KRT34///LOC100653049			208078_s_at	0.16735	1.19932	2.04482	SIK1
	219044_at	-0.292837	0.489732	1.72019	THNSL2			210963_s_at	0.402265	1.40385	2.0022	GYG2
	205326_at	-0.193492	0.587037	1.71776	RAMP3			206969_at	-0.094703	0.889413	1.9781	KRT34///LOC100653049
	205809_s_at	0.101961	0.882244	1.71747	WASL			239523_at	0.49529	1.45406	1.94365	TUSC5
	219837_s_at	-0.176227	0.594106	1.70566	CYTL1			226034_at	0.64285	1.60131	1.94323	DUSP4
	221085_at	-0.00368881	0.753683	1.69041	TNFSF15			203435_s_at	0.122927	1.06663	1.92346	MME
	200962_at	-0.28137	0.450675	1.66099	RPL31			219584_at	0.319358	1.23783	1.89011	PLA1A
	230744_at	-0.258576	0.471606	1.65885	FSTL1			37145_at	0.134611	1.04612	1.88101	GNLY
	238780_s_at	-0.159235	0.564703	1.65168				205289_at	0.137847	1.03744	1.86553	BMP2
	211343_s_at	-0.0610961	0.661834	1.65053	COL13A1			228996_at	0.0759307	0.97415	1.86376	RC3H1
	226989_at	-0.141925	0.557854	1.62426	RGMB			231484_at	-0.337509	0.525715	1.8191
	1565863_at	-0.367449	0.324398	1.61535				205290_s_at	0.152798	0.984504	1.77979	BMP2
	202887_s_at	-0.275549	0.413447	1.61216	DDIT4			204580_at	-0.0848608	0.743768	1.776	MMP12
	219911_s_at	-0.0627486	0.625757	1.61161	SLCO4A1			205153_s_at	-0.148179	0.678465	1.77355	CD40
	235412_at	-0.320046	0.348798	1.5898	ARHGEF7			219648_at	0.0190991	0.834189	1.75941	MREG
	206171_at	-0.181835	0.483162	1.58557	ADORA3			212094_at	-0.190899	0.611635	1.74416	PEG10
	218321_x_at	-0.25084	0.409229	1.58016	STYXL1			233210_at	-0.193145	0.587875	1.71834	FLJ12120
	210519_s_at	0.135669	0.793108	1.57728	NQO1			202086_at	-0.0147487	0.764858	1.71666	MX1
	233982_x_at	-0.282922	0.372581	1.57517	STYXL1			205258_at	-0.0786489	0.692085	1.70614	INHBB
	221577_x_at	-0.13646	0.51758	1.57357	GDF15			231769_at	0.16961	0.932883	1.69734	FBXO6
	204083_s_at	0.0359632	0.683364	1.56634	TPM2			224009_x_at	-0.283667	0.474968	1.69189	DHRS9
	57588_at	-0.0209003	0.622338	1.56183	SLC24A3			221085_at	0.124779	0.88083	1.68886	TNFSF15
	206155_at	-0.0761132	0.564023	1.55848	ABCC2			244485_at	0.104173	0.858771	1.68716	HLA-DPB1
	1557197_a_at	-0.354448	0.278686	1.55093	LGALS3			232752_at	-0.0259766	0.712763	1.66872	LOXL1-AS1
	228325_at	0.33452	0.967077	1.55031	KIAA0146			205844_at	-0.0979322	0.629296	1.65546	VNN1
	204948_s_at	-0.0616264	0.559672	1.53826	FST			204998_s_at	0.00686928	0.733985	1.65533	ATF5
	225857_s_at	-0.120592	0.49919	1.53664	SNHG17			219799_s_at	-0.251284	0.468548	1.64699	DHRS9
	227307_at	-0.339214	0.278677	1.53463	TSPAN18			209788_s_at	0.000251516	0.710731	1.63635	ERAP1
	241872_at	-0.434468	0.180576	1.5316				205495_s_at	-0.0685123	0.639447	1.63349	GNLY
	204880_at	-0.268044	0.346498	1.53107	MGMT			219003_s_at	0.259161	0.965034	1.63113	MANEA
	202821_s_at	-0.0551214	0.558826	1.53044	LPP			209604_s_at	-0.036789	0.668421	1.63038	GATA3
	210548_at	0.0698192	0.677648	1.52396	CCL23			57588_at	0.0177522	0.720757	1.62789	SLC24A3
	228596_at	-0.179239	0.424583	1.51974	ARHGEF5			202934_at	0.179251	0.876424	1.62132	HK2
	243659_at	-0.52425	0.0781289	1.51822				202887_s_at	-0.0989011	0.583957	1.60532	DDIT4
	202949_s_at	-0.217554	0.384047	1.5174	FHL2			235117_at	0.180772	0.859699	1.60095	CHAC2
	41037_at	-0.129981	0.47016	1.51586	TEAD4			242516_x_at	-0.0560889	0.622548	1.60063	RBM46
	210910_s_at	-0.559122	0.0410146	1.51586	POMZP3			226286_at	-0.0420363	0.635818	1.59976	ELMOD3
	202862_at	-0.0529819	0.544277	1.51284	FAH			242517_at	-0.118605	0.559062	1.59955	KISS1R
	218368_s_at	-0.0932371	0.499646	1.50826	TNFRSF12A			215346_at	-0.0751632	0.594597	1.59081	CD40
	201631_s_at	-0.00998232	0.581756	1.50706	IER3			223952_x_at	-0.316844	0.35254	1.59039	DHRS9
	232353_s_at	-0.258116	0.332849	1.50625	STYXL1			210001_s_at	0.00234108	0.66497	1.58296	SOCS1
	210367_s_at	-0.198197	0.392346	1.50581	PTGES			234306_s_at	-0.161441	0.500619	1.58234	SLAMF7
	221870_at	-0.32969	0.255904	1.50066	EHD2			1559194_a_at	0.273566	0.935574	1.58228	CLEC4GP1
	209305_s_at	-0.018634	0.56624	1.49991	GADD45B			226103_at	0.222562	0.876814	1.5738	NEXN
	238761_at	-0.491063	0.0900436	1.496	ELK4			205780_at	-0.0198212	0.632648	1.57186	BIK
	207574_s_at	0.0534157	0.628648	1.48992	GADD45B			208650_s_at	-0.0351258	0.616323	1.57074	CD24
	36829_at	-0.301646	0.273317	1.48964	PER1			215785_s_at	-0.177412	0.464677	1.56059	CYFIP2
	230370_x_at	-0.182305	0.388192	1.48504	STYXL1			205483_s_at	0.0277198	0.669264	1.56	ISG15
	205197_s_at	-0.310831	0.253766	1.47897	ATP7A			201691_s_at	-0.0298581	0.605815	1.55366	TPD52
	208308_s_at	-0.486713	0.0753519	1.47638	GPI			213106_at	0.233724	0.865308	1.54927	ATP8A1
	204592_at	0.0573226	0.61567	1.47258	DLG4			242447_at	0.120371	0.749929	1.54709	C3orf70
	219090_at	-0.0320352	0.525473	1.47173	SLC24A3			205809_s_at	0.127456	0.753474	1.5433	WASL
	207390_s_at	-0.633493	-0.0770177	1.47067	SMTN			219090_at	-0.0283858	0.597257	1.5429	SLC24A3
	212094_at	-0.292684	0.26267	1.46953	PEG10			203828_s_at	-0.354614	0.267805	1.53945	IL32
	205752_s_at	-0.28516	0.268325	1.46763	GSTM5			229450_at	0.0943736	0.712009	1.53436	IFIT3
	231945_at	-0.099042	0.448789	1.46189	FILIP1			218400_at	-0.180093	0.429049	1.52535	OAS3
	204575_s_at	-0.248784	0.29756	1.46038	MMP19			204415_at	0.375594	0.981326	1.52175	IFI6
	206382_s_at	-0.0200384	0.525122	1.45918	BDNF			242641_at	-0.0571672	0.545666	1.5187	COL6A6
	205347_s_at	-0.0426941	0.501075	1.45778	LOC101060235///TMSB15A///TMSB15B			201195_s_at	-0.0801333	0.519936	1.51579	SLC7A5
	203542_s_at	-0.15599	0.385947	1.45593	KLF9			214681_at	-0.0351469	0.563401	1.51419	GK
	230040_at	-0.196572	0.34385	1.4544	ADAMTS18			203413_at	0.188966	0.783781	1.51028	NELL2
	35147_at	-0.0248471	0.514748	1.45356	MCF2L			205608_s_at	0.0510084	0.645132	1.50956	ANGPT1
	212143_s_at	-0.160894	0.378401	1.45326	IGFBP3			233223_at	-0.200623	0.393132	1.50917
	218084_x_at	-0.398015	0.137434	1.44939	FXYD5			226433_at	-0.00556288	0.585243	1.50609	RNF157
	210319_x_at	-6.62804e-05	0.53468	1.44869	MSX2			202671_s_at	-0.290029	0.287915	1.49272	PDXK
	223500_at	-0.0142214	0.517349	1.4455	CPLX1			202545_at	-0.40682	0.168406	1.48991	PRKCD
	212935_at	-0.136113	0.395211	1.44525	MCF2L			205376_at	0.0974504	0.671656	1.48886	INPP4B
	204368_at	-0.0858188	0.44517	1.44492	SLCO2A1			204363_at	0.0660605	0.639952	1.48853	F3
	222191_s_at	-0.27936	0.250817	1.44411	B4GALT7			201397_at	0.00661351	0.580344	1.48837	PHGDH
	45297_at	-0.0930754	0.436567	1.44357	EHD2			242565_x_at	-0.451112	0.119526	1.48518	YBEY
	217840_at	-0.322663	0.205307	1.4419	DDX41			204747_at	0.0346208	0.603543	1.48341	IFIT3
	205193_at	-0.0900025	0.433419	1.43736	MAFF			209760_at	0.01303	0.579694	1.4811	KIAA0922
	201467_s_at	0.0357058	0.556493	1.43474	NQO1			235562_at	0.165807	0.72592	1.47438	C3orf70
	203522_at	-0.15908	0.358245	1.4313	CCS			220460_at	0.0796696	0.638514	1.47309	SLCO1C1
	40472_at	-0.413464	0.103815	1.43125	LPCAT4			203685_at	0.374695	0.93247	1.472	BCL2
	226814_at	0.0347421	0.541961	1.42131	ADAMTS9			1568638_a_at	0.0425688	0.599691	1.47133	IDO2
	213330_s_at	-0.383219	0.123234	1.42055	STIP1			213830_at	0.0532139	0.605109	1.46601	YME1L1
	204303_s_at	-0.149235	0.356599	1.41994	CTIF			236291_at	0.123191	0.672431	1.46332	RDH5
	208814_at	-0.019392	0.486419	1.41992	HSPA4			218826_at	0.00963688	0.555837	1.46023	SLC35F2
	225955_at	-0.119267	0.386523	1.4199	METRNL			243601_at	0.0471732	0.59079	1.45762	LOC285957
	202756_s_at	-0.300544	0.20391	1.41859	GPC1			1569095_at	0.0621953	0.605406	1.45721	LOC731424
	210549_s_at	0.0766294	0.580996	1.4185	CCL23			229915_at	0.0347257	0.573183	1.45242	FAM26F
	206918_s_at	-0.406082	0.0977751	1.418	CPNE1			204239_s_at	-0.0848797	0.449489	1.44831	NNAT
	204998_s_at	0.025671	0.528484	1.41697	ATF5			1565776_at	-0.284798	0.244388	1.44311
	202471_s_at	-0.364937	0.136904	1.41602	IDH3G			208960_s_at	-0.399138	0.129571	1.44264	KLF6
	210010_s_at	-0.360916	0.139864	1.41498	SLC25A1			229695_at	0.138477	0.667175	1.44263
	222784_at	-0.344676	0.154823	1.41372	SMOC1			205632_s_at	0.100574	0.629048	1.4424	PIP5K1B
	65588_at	-0.0149571	0.483964	1.41316	SNHG17			204041_at	0.125152	0.651806	1.44058	MAOB
	204259_at	-0.140035	0.355097	1.40945	MMP7			242408_at	0.0606787	0.586438	1.43969	STYX
	202796_at	-0.212899	0.280801	1.40805	SYNPO			823_at	-0.141483	0.384004	1.43942	CX3CL1
	243739_at	-0.0201627	0.473232	1.40775				208075_s_at	-0.0805794	0.444361	1.43887	CCL7
	230212_at	-0.0966296	0.396313	1.40731	SPRY1			219954_s_at	-0.0759587	0.448512	1.43841	GBA3
	203192_at	-0.301681	0.191076	1.40713	ABCB6			239118_at	-0.134635	0.387565	1.43614	KCNA2
	233011_at	-0.163949	0.328544	1.40687	ANXA1			207196_s_at	-0.287658	0.23076	1.43238	TNIP1
	202068_s_at	-0.0186631	0.471963	1.40505	LDLR			225931_s_at	-0.12683	0.3889	1.42972	RNF213
	209877_at	-0.172765	0.316035	1.40328	SNCG			210606_x_at	-0.102643	0.412263	1.4289	KLRD1
	218678_at	-0.243492	0.243366	1.40139	NES			223245_at	-0.13116	0.383696	1.42885	STRBP
	203813_s_at	-0.0952232	0.390389	1.40018	SLIT3			232792_at	-0.104651	0.408645	1.42731	TRIM69
	201082_s_at	-0.362965	0.121536	1.3991	DCTN1			202759_s_at	0.0954495	0.607842	1.42641	AKAP2///PALM2-AKAP2
	213629_x_at	0.0361234	0.512467	1.39121	MT1F			236766_at	-0.535512	-0.0234804	1.42606
	239367_at	-0.122015	0.352254	1.38921	BDNF			221092_at	-0.0631835	0.447383	1.42461	IKZF3
	212817_at	-0.271543	0.202616	1.38911	DNAJB5			1557197_a_at	-0.265601	0.243916	1.42357	LGALS3
	1569603_at	-0.0890731	0.383581	1.38766				1557267_s_at	0.0273668	0.535956	1.42266	GEN1
	229119_s_at	-0.10607	0.366338	1.38742	ZSWIM7			226694_at	0.126578	0.635012	1.42251	AKAP2///PALM2-AKAP2
	218272_at	-0.176923	0.29424	1.38623	TTC38			201299_s_at	0.187321	0.69534	1.4221	MOB1A
	218220_at	-0.214339	0.255381	1.38484	C12orf10			244219_at	0.000534884	0.506173	1.41975
	203238_s_at	-0.47834	-0.00892849	1.38454	NOTCH3			211148_s_at	-0.231467	0.272311	1.41792	ANGPT2
	242057_at	0.0621532	0.531145	1.38414				243293_at	-0.302895	0.19768	1.41478
	243946_at	-0.369907	0.0982281	1.38332	SMOC2			201123_s_at	0.00672607	0.50684	1.41433	EIF5A
	203022_at	-0.189403	0.276808	1.38148	RNASEH2A			235438_at	0.122134	0.622052	1.41413
	204468_s_at	-0.262665	0.203104	1.38105	TIE1			219734_at	-0.0560495	0.439199	1.40956	SIDT1
	209204_at	0.0607684	0.526022	1.38056	LMO4			229669_at	0.0325267	0.52609	1.40792	OTTHUMG00000178937///RP11-344E13.3
	201516_at	-0.344679	0.119478	1.37951	SRM			225516_at	0.155672	0.646485	1.40524	SLC7A2
	225899_x_at	0.0415605	0.505445	1.37925	FLJ45340///FLJ45445///LOC100287894///LOC100996328///LOC100996502///LOC101059936///LOC101060494///LOC101060495///LOC729737			210746_s_at	-0.0910058	0.398004	1.40348	EPB42
	227998_at	-0.266298	0.197114	1.3788	S100A16			235316_at	0.112477	0.601367	1.40336	NAT8L
	204480_s_at	-0.451421	0.0119325	1.37874	C9orf16			212750_at	-0.0151564	0.473034	1.40268	PPP1R16B
	226523_at	-0.168225	0.294843	1.37847	TAGLN			214290_s_at	0.0539366	0.54119	1.40177	HIST2H2AA3///HIST2H2AA4
	227347_x_at	-0.201946	0.260834	1.37819	HES4			241650_x_at	-0.17645	0.310397	1.40138	HMCN2///LOC101060175
	219408_at	-0.240564	0.220889	1.37693	PRMT7			225604_s_at	-0.0678174	0.417399	1.3998	GLIPR2
	212107_s_at	-0.153447	0.306012	1.37503	DHX9			41577_at	0.0320838	0.517216	1.39971	PPP1R16B
	232602_at	-0.180206	0.277866	1.3737	WFDC3			1552724_at	0.195401	0.680203	1.39939	RHOXF1
	239692_at	-0.0749648	0.381971	1.37262				213378_s_at	-0.354705	0.127513	1.39689	DDX11///DDX12P///LOC642846
	234640_x_at	0.0142994	0.471039	1.37244				204929_s_at	-0.0328981	0.444553	1.39228	VAMP5
	201655_s_at	-0.345939	0.110727	1.37237	HSPG2			1555600_s_at	-0.10364	0.371921	1.39046	APOL4
	212235_at	-0.209714	0.246628	1.37206	PLXND1			235061_at	0.0531419	0.528032	1.38981	PPM1K
	213076_at	-0.159251	0.296229	1.37124	ITPKC			217599_s_at	0.260102	0.734512	1.38935	MDFIC
	201482_at	-0.108211	0.347032	1.37101	QSOX1			1554483_at	-0.0242253	0.449756	1.38894	TMEM37
	220200_s_at	-0.232478	0.222569	1.37083	SETD8			203368_at	-0.14694	0.326845	1.38875	CRELD1
	225738_at	-0.104787	0.345858	1.36665	RAPGEF1			236657_at	0.0658814	0.538917	1.38803	LOC100288911
	230017_at	-0.220205	0.230033	1.36627				211000_s_at	-0.181868	0.290761	1.38764	IL6ST
	207196_s_at	-0.368258	0.0819574	1.36624	TNIP1			204303_s_at	-0.0506347	0.419691	1.38542	CTIF
	204875_s_at	-0.2314	0.217757	1.36524	GMDS			215977_x_at	-0.0970631	0.372996	1.38517	GK
	218260_at	-0.332645	0.115079	1.36389	DDA1			239427_at	-0.0950856	0.374726	1.38493	SLAMF1
	202812_at	-0.209389	0.237964	1.36354	GAA			210037_s_at	-0.0348032	0.432277	1.38231	NOS2
	233167_at	-0.00744571	0.438355	1.36207	SELO			210548_at	0.163963	0.630391	1.38168	CCL23
	221529_s_at	-0.319521	0.126274	1.36206	PLVAP			204866_at	0.0853959	0.551818	1.38168	PHF16
	32402_s_at	-0.10591	0.339603	1.3618	SYMPK			218170_at	0.139981	0.604983	1.38032	ISOC1
	202701_at	-0.202315	0.243122	1.36173	BMP1			202760_s_at	-0.357838	0.106763	1.37994	AKAP2///PALM2-AKAP2
	201841_s_at	-0.359884	0.0853641	1.36155	HSPB1			226980_at	-0.0393441	0.424348	1.37907	DEPDC1B
	202740_at	-0.403882	0.0413072	1.36149	ABHD14A-ACY1///ACY1			221042_s_at	0.0335447	0.496716	1.37857	CLMN
	207861_at	-0.156194	0.288805	1.36131	CCL22			211470_s_at	-0.138382	0.324291	1.37809	SULT1C2
	202807_s_at	-0.348366	0.0960186	1.36073	TOM1			224224_s_at	0.0743701	0.536663	1.37773	PDE11A
	202619_s_at	0.0871763	0.530151	1.3594	PLOD2			202221_s_at	0.0648318	0.526952	1.37756	EP300
	204819_at	-0.192732	0.250059	1.35923	FGD1			35150_at	-0.154841	0.306711	1.37702	CD40
	200661_at	-0.233008	0.208079	1.35763	CTSA			204999_s_at	0.0012558	0.46223	1.37647	ATF5
	236657_at	0.0528192	0.493794	1.35752	LOC100288911			230451_at	0.0055426	0.465118	1.37514	COX10-AS1///LOC100506974
	224478_s_at	-0.104808	0.335312	1.35672	C7orf50			207117_at	0.0136797	0.471186	1.37317	ZNF117
	230833_at	-0.350821	0.0886776	1.35613	ACRBP			213820_s_at	-0.272421	0.182809	1.371	STARD5
	202107_s_at	-0.2556	0.183246	1.35552	MCM2			210839_s_at	0.170456	0.62524	1.37058	ENPP2
	227864_s_at	-0.243282	0.194301	1.35433	MVB12A			203687_at	-0.101146	0.353579	1.37052	CX3CL1
	211160_x_at	-0.360689	0.0761649	1.35365	ACTN1			241347_at	-0.23274	0.221443	1.37001	RNF213
	202771_at	-0.00507757	0.431132	1.35304	PIEZO1			232682_at	-0.163174	0.290895	1.3699	MREG
	232388_at	-0.0979302	0.337454	1.35227	CNTNAP4			229250_at	-0.0711573	0.382488	1.3695	TPCN2
	229781_at	-0.238737	0.195857	1.35153	LOC100506725			227856_at	0.190681	0.644002	1.36919	C4orf32
	239950_at	-0.169803	0.264599	1.35135	HOXA11-AS			233252_s_at	0.0543982	0.507628	1.3691	STRBP
	216483_s_at	-0.171254	0.262757	1.35098	C19orf10			204348_s_at	-0.00763674	0.445356	1.36888	AK4///LOC100507855
	241824_at	-0.120684	0.312455	1.35017				225929_s_at	0.109634	0.559368	1.36579	RNF213
	239648_at	0.0189788	0.451825	1.34989	DCUN1D3			218805_at	-0.0252253	0.422743	1.36412	GIMAP1-GIMAP5///GIMAP5
	201050_at	-0.377663	0.05441	1.34917	PLD3			205342_s_at	-0.19696	0.248214	1.36148	SULT1C2
	31637_s_at	-0.148669	0.280992	1.34692	NR1D1///THRA			227848_at	-0.174482	0.268593	1.3595	PEBP4
	202139_at	-0.198154	0.231184	1.34662	AKR7A2			209498_at	-0.0530873	0.389912	1.35943	CEACAM1
	203129_s_at	-0.107142	0.321857	1.3463	KIF5C			1555741_at	-0.0615632	0.380857	1.35888	MRAP
	233129_at	-0.0755775	0.352848	1.34576				227704_at	0.130957	0.57226	1.35783	C19orf12
	209129_at	-0.334869	0.0923949	1.34468	TRIP6			212956_at	-0.012662	0.427519	1.35677	TBC1D9
	228868_x_at	-0.163696	0.26347	1.34459	CDT1			235213_at	-0.675004	-0.236639	1.35507	ITPKB
	229608_at	-0.190296	0.236159	1.34393	FAM212B			212070_at	0.0942223	0.531918	1.35444	GPR56
	223460_at	-0.179029	0.247272	1.34378	CAMKK1			207627_s_at	-0.200087	0.233674	1.35075	TFCP2
	218766_s_at	0.0419324	0.468135	1.34369	WARS2			203989_x_at	0.167087	0.598455	1.34851	F2R
	243954_at	-0.104591	0.321323	1.34342	LINC00877			235463_s_at	-0.153168	0.277652	1.348	CERS6
	222116_s_at	-0.231936	0.193653	1.34312	TBC1D16			221610_s_at	-0.0722202	0.355746	1.34534	STAP2
	232652_x_at	-0.142359	0.283216	1.34311	SCAND1			243754_at	-0.0793304	0.345485	1.3424
	203368_at	-0.163563	0.261504	1.34263	CRELD1			204259_at	-0.126011	0.298643	1.34225	MMP7
	212923_s_at	-0.192787	0.230813	1.34127	PXDC1			230768_at	0.0653249	0.48731	1.33977
	242408_at	0.0480697	0.47096	1.34061	STYX			225102_at	0.0588654	0.479924	1.33891	MGLL
	209784_s_at	-0.206478	0.216362	1.34056	JAG2			210069_at	0.010967	0.431443	1.33837	CHKB-CPT1B///CPT1B
	224011_at	-0.119137	0.303144	1.34004				1553396_a_at	-0.0847543	0.335029	1.33773	CCDC13
	226200_at	-0.161851	0.258957	1.33868	VARS2			215495_s_at	-0.116898	0.302634	1.33749	SAMD4A
	224980_at	-0.285795	0.134793	1.33847	LEMD2			226456_at	-0.108111	0.310956	1.33706	RMI2
	229121_at	-0.23631	0.183251	1.33752	CMKLR1			235892_at	-0.000204929	0.418731	1.33694
	200721_s_at	-0.253209	0.166056	1.33725	ACTR1A			210563_x_at	-0.244849	0.173603	1.33649	CFLAR
	209179_s_at	-0.105347	0.313203	1.33658	MBOAT7			209939_x_at	-0.276067	0.141388	1.33557	CFLAR
	203973_s_at	-0.101438	0.317035	1.33651	CEBPD			201677_at	-0.0250582	0.390262	1.33359	C3orf37
	206996_x_at	-0.301428	0.117027	1.3365	CACNB1			1554233_at	-0.0250692	0.390138	1.33349	C1QTNF9
	227055_at	-0.165424	0.252779	1.33626	METTL7B			218260_at	-0.302683	0.112411	1.33339	DDA1
	218805_at	-0.0624357	0.355701	1.3362	GIMAP1-GIMAP5///GIMAP5			243541_at	-0.0467769	0.367845	1.33295	IL31RA
	206967_at	-0.231812	0.186215	1.3361	CCNT1			206170_at	-0.318334	0.0955806	1.3323	ADRB2
	221604_s_at	-0.182907	0.233927	1.335	PEX16			239692_at	-0.0233126	0.390278	1.332
	223654_s_at	-0.101737	0.315037	1.33494	CELF4			1563473_at	-0.323985	0.0888472	1.3313
	218052_s_at	-0.337	0.0792348	1.33444	ATP13A1			225685_at	-0.00413675	0.407634	1.33032	CDC42EP3
	201827_at	-0.00972885	0.406301	1.33425	SMARCD2			225380_at	0.156857	0.566501	1.32836	PKDCC
	209502_s_at	-0.091218	0.323869	1.33338	BAIAP2			1552271_at	-0.29888	0.109832	1.3275	PRR22
	221800_s_at	-0.153085	0.261302	1.33273	C17orf70			204207_s_at	-0.144364	0.263244	1.32648	RNGTT
	202361_at	-0.265251	0.14879	1.33241	SEC24C			221432_s_at	-0.0481646	0.358987	1.32607	SLC25A28
	209132_s_at	-0.146895	0.266879	1.33217	COMMD4			230475_at	-0.190183	0.216889	1.32599	C15orf59
	204379_s_at	0.0481393	0.461726	1.33199	FGFR3			206553_at	-0.0845701	0.32209	1.32561	OAS2
	228014_at	-0.17634	0.237018	1.33178	PTRH1			201118_at	-0.290462	0.114357	1.32392	PGD
	208637_x_at	-0.311488	0.10168	1.33161	ACTN1			204347_at	0.00176013	0.405447	1.32288	AK4///LOC100507855
	208714_at	-0.200929	0.211467	1.33089	NDUFV1			231292_at	0.0281425	0.431561	1.32264	EID3
	227333_at	-0.0495094	0.360473	1.32867				214435_x_at	-0.083354	0.317364	1.32016	RALA
	236565_s_at	0.0248107	0.433959	1.3279	LARP6			203222_s_at	0.0611618	0.46102	1.31938	TLE1
	1556445_at	-0.244722	0.164292	1.32778	OTTHUMG00000173363///RP11-90P13.1			225076_s_at	-0.246455	0.152427	1.31849	ZNFX1
	222576_s_at	-0.497973	-0.0892737	1.32749	AGO1			203221_at	0.136573	0.534768	1.31786	TLE1
	236193_at	0.113905	0.522598	1.32748	HIST1H2BC			1561942_x_at	-0.0873532	0.310086	1.31717	ERVK13-1///LOC100996788
	204247_s_at	-0.162115	0.245498	1.32649	CDK5			222793_at	0.158008	0.554747	1.31653	DDX58
	200964_at	-0.222034	0.18557	1.32648	UBA1			202067_s_at	-0.11513	0.281405	1.31634	LDLR
	226004_at	-0.382084	0.025502	1.32646	CABLES2			205709_s_at	-0.136947	0.259554	1.31631	CDS1
	214199_at	-0.208449	0.199063	1.3264	SFTPD			224449_at	-0.0623063	0.332819	1.31506	DDI2///RSC1A1
	225529_at	-0.347711	0.0592153	1.32586	ACAP3			208153_s_at	-0.069068	0.324203	1.31337	FAT2
	217161_x_at	-0.408657	-0.00177345	1.32582	ACAN			203252_at	-0.178678	0.213805	1.31265	CDK2AP2
	217165_x_at	0.0676771	0.473086	1.32446	MT1F			202145_at	-0.253134	0.138413	1.3118	LY6E
	215498_s_at	0.0275926	0.432539	1.32404	LOC100996792///MAP2K3			204032_at	0.0465512	0.436226	1.3101	BCAR3
	216032_s_at	-0.356775	0.0475634	1.32348	ERGIC3			202708_s_at	-0.0852184	0.30444	1.31008	HIST2H2BE
	210640_s_at	-0.0965257	0.307582	1.32327	GPER			202510_s_at	-0.103723	0.285293	1.3095	TNFAIP2
	208906_at	-0.265701	0.138349	1.32322	BSCL2///HNRNPUL2-BSCL2			225759_x_at	0.183831	0.572527	1.30921	CLMN
	206440_at	-0.0260798	0.377885	1.32314	LIN7A			223259_at	-0.0593776	0.328571	1.30853	ORMDL3
	226470_at	-0.00256395	0.400197	1.32204	GGT7			238607_at	-0.242079	0.144249	1.30706	ZNF296
	221124_s_at	-0.205892	0.196758	1.32193	VSX1			232011_s_at	-0.13699	0.249078	1.30683	MAP1LC3A
	228383_at	-0.074994	0.327273	1.32158	PNPLA7			230536_at	0.0239993	0.409896	1.30667	PBX4
	64064_at	-0.084793	0.317261	1.32139	GIMAP1-GIMAP5///GIMAP5			210190_at	-0.109485	0.275663	1.30599	STX11
	218058_at	-0.302178	0.0998319	1.32135	CXXC1			204156_at	-0.203493	0.180327	1.30479	SIK3
	239389_at	-0.213873	0.187243	1.32053	OTTHUMG00000183931///RP11-793H13.11			213173_at	0.140328	0.523252	1.30398	PCNX
	221794_at	-0.181086	0.219397	1.31995	DOCK6			201297_s_at	0.143245	0.525805	1.30365	MOB1A
	221739_at	-0.180411	0.21984	1.31974	C19orf10			224980_at	-0.176096	0.206095	1.30332	LEMD2
	203919_at	-0.237978	0.162157	1.31963	TCEA2			239754_at	-0.0504685	0.331207	1.30285	C17orf76-AS1///SNORD49A///SNORD49B///SNORD65
	204348_s_at	-0.10193	0.297603	1.31908	AK4///LOC100507855			212009_s_at	-0.395419	-0.0140578	1.30257	STIP1
	203252_at	-0.270483	0.128815	1.31887	CDK2AP2			211317_s_at	-0.28389	0.0972879	1.3024	CFLAR
	217943_s_at	-0.166715	0.232518	1.31881	MAP7D1			205236_x_at	-0.0948828	0.285405	1.3016	SOD3
	202275_at	-0.403745	-0.00596609	1.31748	G6PD			233986_s_at	-0.068894	0.310993	1.30124	PLEKHG2
	226569_s_at	-0.0644337	0.332868	1.31704	CHTF18			64064_at	-0.0288171	0.350343	1.30058	GIMAP1-GIMAP5///GIMAP5
	213318_s_at	-0.305406	0.091721	1.31688	BAG6			204483_at	-0.137411	0.241562	1.30042	ENO3
	224500_s_at	-0.291609	0.105115	1.31651	MON1A			210564_x_at	-0.233929	0.145038	1.30041	CFLAR
	205575_at	-0.183615	0.21291	1.31633	C1QL1			205917_at	-0.350355	0.0272111	1.29915	ZNF264
	217782_s_at	-0.322311	0.0735773	1.31575	GPS1			218145_at	-0.0501438	0.327356	1.29909	TRIB3
	200862_at	-0.0543336	0.340759	1.31503	DHCR24			1555976_s_at	-0.0553716	0.321247	1.2983	MYL12A
	237700_at	-0.0721904	0.322847	1.31498				213540_at	0.0120763	0.388172	1.29782	HSD17B8
	208581_x_at	0.147811	0.542823	1.31495	MT1X			200676_s_at	-0.286965	0.088722	1.29746	UBE2L3
	241603_at	-0.266264	0.128681	1.31489	ATP11A			229579_s_at	-0.0828909	0.289665	1.29464	DISP2
	219557_s_at	-0.246816	0.148104	1.31487	NRIP3			212528_at	-0.0946808	0.276975	1.29384	DESI1
	214780_s_at	-0.215599	0.178925	1.31451	MYO9B			237347_at	-0.33184	0.0388762	1.29299
	203523_at	-0.274314	0.120183	1.31448	LSP1			205619_s_at	-0.0285162	0.342124	1.29293	MEOX1
	209407_s_at	-0.207584	0.186712	1.3143	DEAF1			209891_at	-0.0778651	0.290822	1.29118	SPC25
	209679_s_at	-0.0257989	0.368445	1.31425	SMAGP			214791_at	-0.00167631	0.366476	1.2907	SP140L
	220028_at	-0.378344	0.0153777	1.31378	ACVR2B			202947_s_at	-0.120707	0.245887	1.28931	GYPC
	218537_at	-0.382623	0.0110529	1.31374	HCFC1R1			206703_at	-0.182681	0.183141	1.28862	CHRNB1
	210602_s_at	-0.10819	0.28546	1.31371	CDH6			227037_at	0.080862	0.445636	1.28768	PLD6
	209693_at	-0.0093308	0.384031	1.31345	ASTN2			241722_x_at	-0.0173771	0.347337	1.28763
	235417_at	-0.194159	0.19904	1.3133	SPOCD1			209354_at	-0.00254615	0.361075	1.28665	TNFRSF14
	223179_at	-0.175198	0.217775	1.3131	YPEL3			1555270_a_at	-0.276331	0.0870192	1.28641	WFS1
	1557375_at	-0.194624	0.198267	1.31302				1570253_a_at	0.0450765	0.406639	1.28482	RHEBL1
	219173_at	-0.157108	0.234429	1.31179	MYO15B			201462_at	-0.099335	0.262125	1.28473	SCRN1
	203442_x_at	-0.269417	0.121747	1.31145	EML3			234883_x_at	-0.0449423	0.315276	1.28362	TRBV7-3///TRBV7-3
	204954_s_at	-0.241992	0.14902	1.31131	DYRK1B			1560224_at	-0.171281	0.188647	1.28336	AHCTF1///AHCTF1P1
	212778_at	-0.263212	0.127596	1.31113	PACS2			212960_at	-0.0821922	0.276233	1.28203	TBC1D9
	1554408_a_at	-0.201531	0.189246	1.3111	TK1			213078_x_at	-0.226283	0.131672	1.28161	LPCAT4
	211730_s_at	-0.0396375	0.350722	1.31072	POLR2L			243954_at	-0.128061	0.229729	1.28146	LINC00877
	204340_at	-0.193318	0.196717	1.31043	TMEM187			208961_s_at	-0.203422	0.153322	1.28053	KLF6
	218214_at	-0.12191	0.267959	1.31027	C12orf44			229482_at	-0.1906	0.164677	1.27923	DDX51
	202570_s_at	-0.0246776	0.365162	1.31025	DLGAP4			224573_at	-0.218311	0.136884	1.27916	RNASEK///RNASEK-C17orf49
	32094_at	-0.173944	0.215648	1.31002	CHST3			239988_at	0.0309943	0.385976	1.27897
	200919_at	-0.229422	0.159693	1.30959	PHC2			204683_at	-0.227284	0.126833	1.2782	ICAM2
	206746_at	-0.114902	0.273262	1.30873	BFSP1			1560978_at	-0.159682	0.193295	1.27719	OTTHUMG00000176318///RP11-534L20.5
	226206_at	-0.155659	0.232506	1.30873	MAFK			224580_at	-0.186622	0.166315	1.27716	SLC38A1
	211143_x_at	-0.0847106	0.30278	1.30812	NR4A1			226001_at	0.0297485	0.38121	1.27585	KLHL5
	230406_at	-0.16506	0.222411	1.3081				204341_at	-0.0470441	0.304155	1.27562	TRIM16
	218427_at	-0.0371262	0.349818	1.30762	SDCCAG3			223058_at	-0.0188407	0.330955	1.27438	FAM107B
	209432_s_at	-0.303495	0.0833114	1.3075	CREB3			206674_at	0.0817244	0.431098	1.27401	FLT3
	204745_x_at	0.0865849	0.473275	1.30739	MT1G			211862_x_at	-0.297801	0.0508915	1.27341	CFLAR
	225369_at	-0.307955	0.0783412	1.30703	ESAM			220882_at	-0.145856	0.202788	1.27336
	225843_at	-0.222523	0.163608	1.30688	ZFYVE19			1566643_a_at	-0.0528075	0.294421	1.27211	CTC-265F19.1///OTTHUMG00000180438
	204999_s_at	0.0196616	0.404647	1.30585	ATF5			224964_s_at	0.0856363	0.431895	1.27126	GNG2
	218580_x_at	-0.262866	0.121919	1.30567	AURKAIP1			233140_s_at	-0.256441	0.089342	1.27084	VIPAS39
	212189_s_at	-0.1654	0.219249	1.30554	COG4			208546_x_at	0.00909589	0.353183	1.26935	HIST1H2BH
	204824_at	-0.229517	0.154798	1.30524	ENDOG			230405_at	0.0390188	0.3822	1.26855	C5orf56
	209698_at	-0.180853	0.203022	1.30484	CCHCR1			213902_at	-0.152058	0.189791	1.26738	ASAH1
	211752_s_at	-0.068174	0.315575	1.30473	NDUFS7			215027_at	-0.275622	0.0660176	1.2672	RAPGEF3
	200001_at	-0.199043	0.184485	1.30453	CAPNS1			237367_x_at	-0.168944	0.172551	1.26707	CFLAR
	205059_s_at	-0.249053	0.134303	1.30437	IDUA			221463_at	-0.0462134	0.293455	1.26547	CCL24
	202947_s_at	-0.164804	0.218519	1.30434	GYPC			209239_at	-0.158964	0.180565	1.26534	NFKB1
	210091_s_at	-0.093631	0.289515	1.30418	DTNA			240777_at	-0.114545	0.224519	1.26494	SYNE2
	216583_x_at	-0.141055	0.241354	1.30352				241723_at	-0.164487	0.173939	1.26438	IQGAP2
	219501_at	-0.011946	0.37041	1.30347	ENOX1			222874_s_at	-0.177795	0.160448	1.26422	CLN8
	219952_s_at	0.0291617	0.411331	1.3033	MCOLN1			1555974_a_at	0.0614284	0.399496	1.26406
	228879_at	0.0147667	0.39567	1.30216	SNORA76///SNORD104			202084_s_at	-0.0676701	0.270291	1.26397	SEC14L1
	211103_at	-0.353707	0.0271778	1.30214	MYO7A			1558549_s_at	0.0563222	0.394234	1.26393	VNN1
	210474_s_at	-0.244339	0.13646	1.30206	CDK11A///CDK11B			212611_at	-0.0473469	0.29023	1.26363	DTX4
	204193_at	-0.0921455	0.288537	1.30196	CHKB			239032_at	-0.0155734	0.320749	1.26253
	221880_s_at	-0.144879	0.235599	1.30177	FAM174B			215610_at	-0.234342	0.101776	1.26236	ALG1L2///ALG1L2
	240157_at	-0.143099	0.237233	1.30164				212817_at	-0.168016	0.167214	1.26158	DNAJB5
	45714_at	-0.269551	0.110576	1.30146	HCFC1R1			218928_s_at	0.00831391	0.342098	1.26031	SLC37A1
	215232_at	-0.16763	0.212305	1.30128	ARHGAP44			227690_at	0.0115699	0.345318	1.26028	GABRB3
	204541_at	-0.0912497	0.288513	1.30113	SEC14L2			211540_s_at	-0.125275	0.208109	1.25997	RB1
	205695_at	-0.143067	0.236242	1.30072	SDS			239453_at	-0.0220302	0.311005	1.25966
	213334_x_at	-0.0951904	0.283745	1.30038	HAUS7			231945_at	0.00445789	0.334104	1.25671	FILIP1
	208916_at	-0.409446	-0.0306542	1.30025	SLC1A5			243623_at	-0.0417761	0.28783	1.25667	SLC1A7
	202103_at	-0.146697	0.231235	1.29948	BRD4			218774_at	-0.0800528	0.247445	1.25483	DCPS
	200837_at	-0.190341	0.187496	1.29939	BCAP31			208485_x_at	-0.258567	0.068476	1.25444	CFLAR
	207428_x_at	-0.347326	0.0303099	1.29921	CDK11A///CDK11B			226711_at	0.0376621	0.364175	1.25398	FOXN2
	229059_at	-0.182745	0.194824	1.29915	FAM225A///FAM225B			208165_s_at	-0.0492254	0.277209	1.25391	PRSS16
	32137_at	-0.22879	0.148759	1.29913	JAG2			208858_s_at	0.0330786	0.359256	1.25369	ESYT1
	232011_s_at	-0.16673	0.210541	1.29888	MAP1LC3A			1552755_at	0.052824	0.378858	1.25356	C9orf66
	207891_s_at	-0.151942	0.225049	1.29863	HAUS7///TREX2			208363_s_at	-0.0975471	0.226691	1.252	INPP4A
	205581_s_at	-0.0922876	0.284636	1.29857	NOS3			206995_x_at	0.105348	0.429409	1.25185	SCARF1
	1554258_a_at	-0.240224	0.13669	1.29856	DNAJC5B			219189_at	-0.230735	0.0931663	1.25171	FBXL6
	230080_at	-0.182028	0.194771	1.29846	HOXA-AS2			206704_at	-0.113709	0.209777	1.25135	CLCN5
	211562_s_at	-0.146048	0.230216	1.29798	LMOD1			1556110_at	0.0801026	0.402661	1.25055
	205619_s_at	-0.0803431	0.295697	1.29778	MEOX1			202929_s_at	0.0870058	0.409554	1.25054	DDT
	207769_s_at	-0.271742	0.103822	1.29735	PQBP1			203676_at	-0.227271	0.0944948	1.24986	GNS
	202993_at	-0.336693	0.0383039	1.29684	ILVBL			208523_x_at	-0.0735397	0.247016	1.24881	HIST1H2BC///HIST1H2BE///HIST1H2BF///HIST1H2BG///HIST1H2BI
	226403_at	-0.14613	0.228337	1.29636	TMC4			227333_at	-0.0116186	0.308922	1.2488
	203686_at	-0.0749715	0.298899	1.29583	MPG			226108_at	-0.212447	0.107408	1.24821	ZC3H18
	226559_at	0.00905577	0.382556	1.29549	IER5L			229691_at	-0.0960685	0.223647	1.24808	ZBTB42
	227129_x_at	-0.146842	0.226148	1.29503	FLJ45340			1567027_at	-0.171181	0.148218	1.24781	SH3GL1P2
	204608_at	-0.248831	0.123129	1.29411	ASL			222171_s_at	-0.0973411	0.221661	1.24747	PKNOX2
	218070_s_at	-0.329073	0.0428355	1.29406	GMPPA			226056_at	-0.20196	0.11691	1.24735	ARHGAP31
	200885_at	-0.238938	0.132896	1.294	RHOC			226599_at	-0.136186	0.182459	1.24716	FHDC1
	218064_s_at	-0.149571	0.222122	1.29387	AKAP8L			210247_at	-0.0559853	0.262542	1.24706	SYN2
	224573_at	-0.266989	0.10455	1.29373	RNASEK///RNASEK-C17orf49			211752_s_at	-0.00732714	0.310784	1.2467	NDUFS7
	201820_at	-0.073128	0.298339	1.29367	KRT5			241788_x_at	-0.188488	0.128897	1.24607
	226076_s_at	-0.315512	0.0557907	1.29352	MBD6			202398_at	-0.0638739	0.253255	1.24585	AP3S2///C15orf38-AP3S2
	212280_x_at	-0.210924	0.160165	1.29333	ATG4B			203433_at	-0.0319514	0.284971	1.24567	MTHFS///ST20-MTHFS
	200982_s_at	-0.0874969	0.283009	1.29281	ANXA6			230067_at	-0.170427	0.146282	1.24549	FAM124A
	222025_s_at	-0.14992	0.220463	1.2927	OPLAH			207789_s_at	-0.0631644	0.253526	1.24547	DPP6
	204570_at	-0.00962734	0.359987	1.29201	COX7A1			231423_s_at	-0.16014	0.155651	1.24469	ANKRD16
	1554212_s_at	-0.184469	0.184965	1.29185	KCNS2			239209_at	-0.0891537	0.226446	1.24453	AF131215.8///OTTHUMG00000183970
	221270_s_at	-0.0595339	0.309686	1.29165	QTRT1			202908_at	-0.0538586	0.26154	1.24436	WFS1
	227690_at	0.0556941	0.424799	1.29155	GABRB3			230268_at	-0.113182	0.20211	1.24426
	204498_s_at	-0.309109	0.0594098	1.29103	ADCY9			205145_s_at	-0.00744969	0.305026	1.24184	MYL5
	227543_at	-0.103066	0.265181	1.29078	RNASEH2C			233445_at	-0.0432401	0.269213	1.24182
	201255_x_at	-0.285975	0.082185	1.29071	BAG6			207314_x_at	-0.115816	0.195728	1.24103	KIR3DL2///LOC727787
	216338_s_at	-0.29514	0.0729293	1.29062	YIPF3			236298_at	-0.0165235	0.294786	1.24083	PDSS1
	217182_at	-0.178115	0.189824	1.29051				236662_at	-0.124897	0.186217	1.24067
	224673_at	-0.2716	0.0957401	1.28997	LENG8			203684_s_at	-0.0795223	0.231565	1.24064	BCL2
	208795_s_at	-0.109377	0.257652	1.28969	MCM7			227842_at	-0.021354	0.289089	1.24009	RAB30
	202326_at	-0.299908	0.0671063	1.28968	EHMT2			221727_at	0.0763631	0.386764	1.24005	SUB1
	208960_s_at	-0.4528	-0.0860064	1.28948	KLF6			1555832_s_at	0.184124	0.492577	1.23838	KLF6
	236415_at	-0.158618	0.207928	1.28926	DENND5B			244828_x_at	0.0780914	0.38636	1.23822	NAF1
	200064_at	-0.304473	0.0616934	1.28892	HSP90AB1			239503_at	-0.157808	0.150224	1.23802	C10orf114
	218010_x_at	-0.413179	-0.0471437	1.28881	PPDPF			218844_at	-0.0895286	0.21831	1.23785	ACSF2
	201481_s_at	-0.293399	0.0723595	1.28856	PYGB			208168_s_at	-0.145011	0.162514	1.23758	CHIT1
	1552665_at	-0.239665	0.12583	1.28832	JMJD1C-AS1			221640_s_at	-0.047278	0.25894	1.23646	PIDD
	218831_s_at	-0.0884309	0.27706	1.28832	FCGRT			206538_at	-0.0315424	0.274625	1.23642	MRAS
	227715_at	-0.250851	0.114638	1.28832	LOC100233156///MAFIP///TEKT4P2			237336_at	-0.0562148	0.249204	1.23578	ADD2
	35666_at	-0.0658872	0.299444	1.28818	SEMA3F			225090_at	-0.105312	0.199415	1.23518	SYVN1
	205658_s_at	-0.0545195	0.310699	1.28808	SNAPC4			209508_x_at	-0.193738	0.110984	1.23518	CFLAR
	218206_x_at	-0.132191	0.232922	1.28798	SCAND1			201052_s_at	-0.205089	0.0994828	1.23505	PSMF1
	209350_s_at	-0.307122	0.0576047	1.28764	GPS2			205485_at	-0.139827	0.163352	1.23386	RYR1
	224412_s_at	0.152499	0.517115	1.28754	TRPM6			1552872_at	-0.195757	0.10742	1.23386	ASMTL-AS1
	242700_at	-0.234355	0.13024	1.28752	PON2			225299_at	-0.25883	0.043469	1.23311	MYO5B
	237186_at	-0.177881	0.186505	1.28733	KCNJ5			232352_at	-0.139726	0.162548	1.23309	ISL2
	212722_s_at	-0.111714	0.252323	1.28702	JMJD6			223522_at	-0.132918	0.168612	1.23245	MIR600///MIR600HG
	210428_s_at	-0.262814	0.100383	1.28627	HGS			1557372_at	-0.0892473	0.212204	1.23238	ATP6V1E2///FLJ41757
	206782_s_at	-0.23678	0.126282	1.28615	DNAJC4			1564063_a_at	-0.171706	0.128217	1.23108	ATP11B
	209264_s_at	0.0525128	0.415399	1.286	TSPAN4			235006_at	0.138704	0.438537	1.231	CDKN2AIPNL
	230800_at	-0.184461	0.178387	1.28596	ADCY4			210607_at	-0.0116556	0.287595	1.23051	FLT3LG
	218630_at	0.043152	0.405985	1.28595	MKS1			233467_s_at	-0.117093	0.180737	1.22929	TSPAN32
	218034_at	-0.134758	0.227789	1.28569	FIS1			1552615_at	-0.298071	-0.000310898	1.22923	ACACB
	216651_s_at	-0.18394	0.178586	1.28567	GAD2			224233_s_at	-0.109609	0.188146	1.22923	MSTO1
	206461_x_at	0.0960853	0.458516	1.28559	MT1H			234907_x_at	0.0485254	0.346254	1.22921	POLB
	240272_at	0.121122	0.483534	1.28557	KRT223P///KRT223P			209603_at	0.032752	0.330388	1.22913	GATA3
	218148_at	-0.362781	-0.000397491	1.28555	CENPT			200787_s_at	-0.175275	0.122134	1.22894	PEA15
	1553878_at	-0.0336714	0.328487	1.28535	GOT1L1			202702_at	-0.192911	0.104139	1.22863	TRIM26
	218920_at	-0.16061	0.201248	1.28508	FAM193B			209910_at	0.0246338	0.321632	1.22859	SLC25A16
	244222_at	0.00113953	0.362985	1.28507				227217_at	-0.185668	0.110904	1.22822	WNK2
	211456_x_at	0.0900587	0.45175	1.28493	MT1HL1			217751_at	-0.0887985	0.206835	1.22742	GSTK1
	203573_s_at	-0.276519	0.0845698	1.28439	RABGGTA			1555464_at	-0.00958705	0.285916	1.22731	IFIH1
	218880_at	-0.124732	0.236158	1.28422	FOSL2			214512_s_at	0.0108665	0.306289	1.22724	SUB1
	1554303_at	-0.0657426	0.294977	1.28407	HNMT			230346_x_at	-0.00264235	0.291257	1.22595
	203576_at	-0.24098	0.119728	1.28406	BCAT2			231708_at	-0.151561	0.14168	1.22539	C2CD3
	205145_s_at	-0.0812706	0.279268	1.28391	MYL5			1556046_a_at	-0.114395	0.177598	1.22433	LINC00599///MIR124-1
	209003_at	-0.112572	0.24737	1.28337	SLC25A11			205888_s_at	-0.111006	0.180722	1.2241	JAKMIP2
	218632_at	-0.381271	-0.0213741	1.28333	HECTD3			238759_at	-0.153429	0.138146	1.22398	CCDC88A
	218553_s_at	-0.239232	0.120554	1.28324	KCTD15			238574_at	0.0804494	0.371902	1.22387	SLC25A51
	203871_at	-0.228224	0.131442	1.28313	SENP3			203900_at	-0.219858	0.0715833	1.22386	SZT2
	213977_s_at	-0.316444	0.0425871	1.28256	CIZ1			207713_s_at	-0.192997	0.0982688	1.22371	RBCK1
	231133_at	-0.22222	0.136601	1.28238	DRC1			1565754_x_at	-0.222647	0.0682454	1.2234	FGD2
	235054_at	-0.209449	0.148907	1.28196	NUDT16			214209_s_at	-0.0966424	0.19365	1.22289	ABCB9
	213041_s_at	-0.147509	0.210793	1.28192	ATP5D			202556_s_at	-0.233982	0.05592	1.22256	MCRS1
	225513_at	-0.130414	0.227796	1.28183	SCRN2			1562412_at	0.0579697	0.347572	1.2223
	209834_at	-0.108701	0.249434	1.28177	CHST3			206166_s_at	-0.100288	0.188625	1.22172	CLCA2
	213290_at	-0.25562	0.102357	1.28163	COL6A2			214541_s_at	-0.00469519	0.283728	1.2213	QKI
	234005_x_at	-0.106327	0.250848	1.28092	STK36			205633_s_at	-0.176026	0.111542	1.22058	ALAS1
	1556206_at	-0.253565	0.10353	1.28084	LOC100652856			232388_at	-0.0715443	0.215966	1.22053	CNTNAP4
	225552_x_at	-0.243897	0.113021	1.28069	AURKAIP1			202865_at	-0.149593	0.137805	1.22044	DNAJB12
	225514_at	-0.0562211	0.300418	1.28044	NOP9			238540_at	-0.0492982	0.237676	1.22008	LOC401320
	202996_at	-0.190359	0.166166	1.28034	POLD4			207674_at	-0.0996769	0.187137	1.21994	FCAR
	225094_at	-0.153156	0.203315	1.28029	SETD8			242330_at	-0.111513	0.17503	1.21971
	201680_x_at	-0.206263	0.150053	1.28015	SRRT			225909_at	-0.173121	0.113196	1.21952	LOC728743///ZNF775
	203723_at	-0.390688	-0.0345051	1.28003	ITPKB			220131_at	-0.146192	0.139886	1.21932	FXYD7
	203025_at	-0.215311	0.140674	1.27986	NAA10			203928_x_at	-0.0738105	0.21178	1.21891	MAPT
	226307_at	-0.237633	0.117794	1.27936	CRTC2			230956_at	-0.162038	0.12335	1.21874	C11orf92
	203722_at	-0.153239	0.201728	1.27896	ALDH4A1			208284_x_at	-0.19818	0.0871204	1.21866	GGT1///GGT2///GGTLC2
	208336_s_at	-0.345872	0.00905971	1.27893	TECR			228314_at	0.110573	0.395823	1.21862	LRRC8C
	209039_x_at	-0.147282	0.20761	1.27889	EHD1			228360_at	-0.120653	0.16426	1.21834	LYPD6B
	226488_at	-0.206391	0.148469	1.27886	RCCD1			224469_s_at	-0.00925579	0.274957	1.21775	INF2
	223718_at	-0.276497	0.0780949	1.27862	ACRBP			237073_at	-0.112517	0.171493	1.21757
	212890_at	-0.30861	0.0458784	1.27853	SLC38A10			218647_s_at	0.0266185	0.310337	1.21733	YRDC
	202792_s_at	-0.143419	0.210976	1.27845	PPP6R2			202586_at	-0.108445	0.174833	1.21696	POLR2L
	225212_at	-0.00887934	0.345211	1.27818	SLC25A25			212393_at	-0.206259	0.076035	1.21613	SBF1
	202407_s_at	-0.334229	0.0190989	1.2775	PRPF31			209142_s_at	-0.0978615	0.183993	1.21576	UBE2G1
	219652_s_at	-0.158424	0.19419	1.27687	CXorf36			1559139_at	0.0727398	0.3539	1.21517	NOC2L
	201419_at	-0.223721	0.128724	1.27672	BAP1			227830_at	-0.0346983	0.244994	1.21394	GABRB3
	219561_at	-0.203004	0.149405	1.27669	COPZ2			231652_at	-0.14377	0.135836	1.21386	OTTHUMG00000172756///RP6-91H8.2
	221256_s_at	-0.252294	0.100072	1.27665	HDHD3			236906_x_at	-0.0959499	0.183618	1.21383	IPO5
	213476_x_at	-0.154575	0.1977	1.27657	TUBB3			218864_at	-0.178173	0.100803	1.21333	TNS1
	228261_at	-0.284065	0.0681756	1.27654	MIB2			206778_at	-0.0514188	0.227433	1.21323	CRYBB2
	221512_at	-0.253981	0.0980865	1.27639	TMEM222			215774_s_at	-0.120103	0.157852	1.21248	SUCLG2
	217734_s_at	-0.244243	0.107579	1.27617	WDR6			240853_at	-0.0722624	0.204696	1.21164
	204087_s_at	-0.190493	0.160741	1.27565	SLC5A6			216366_x_at	-0.144728	0.131648	1.21115
	236461_at	-0.208057	0.142781	1.2753	ABHD1			208397_x_at	-0.184284	0.0920894	1.21115	KCNJ5
	227846_at	-0.104004	0.246336	1.27486	GPR176			224785_at	-0.0540868	0.221646	1.21061	UBALD2
	213758_at	-0.19277	0.157341	1.27466	COX4I1			219701_at	-0.118549	0.156719	1.21022	TMOD2
	234952_s_at	-0.204048	0.14597	1.27458	PHRF1			227668_at	-0.136401	0.138807	1.21017	ENTHD2
	208024_s_at	-0.186401	0.163481	1.27446	DGCR6///DGCR6L			210799_at	-0.198471	0.0766455	1.21009	HTR1B
	205129_at	0.065814	0.415315	1.27412	NPM3			237187_at	-0.0871225	0.187918	1.21003	HRK
	225249_at	-0.253288	0.0959518	1.27389	SPPL2B			218296_x_at	-0.102071	0.172697	1.2098	MSTO1///MSTO2P
	227794_at	-0.12459	0.224461	1.27372	GLYATL1///LOC100287413			228828_at	-0.0430678	0.231567	1.20969	BZRAP1-AS1
	214771_x_at	-0.083154	0.265827	1.27366	MPRIP			214589_at	-0.127651	0.146684	1.20944	FGF12
	206441_s_at	-0.153677	0.195167	1.27354	COMMD4			235793_at	-0.0204906	0.25361	1.20924	TPGS2
	200695_at	-0.231318	0.117512	1.27353	PPP2R1A			1566647_s_at	-0.0519791	0.222095	1.20922	LOC149086
	233986_s_at	-0.0902542	0.257794	1.27284	PLEKHG2			219790_s_at	-0.122613	0.151051	1.20887	NPR3
	219072_at	-0.22787	0.120157	1.27282	BCL7C			237570_x_at	0.12674	0.400333	1.20881
	230813_at	-0.259296	0.0885201	1.27263	LEPREL1			201502_s_at	-0.129099	0.144129	1.20851	NFKBIA
	210144_at	-0.226452	0.12099	1.2723	TBC1D22A			1556655_s_at	-0.00722101	0.265834	1.20836	CDK12
	212775_at	-0.268744	0.0786876	1.27229	OBSL1			217019_at	-0.0492693	0.223757	1.20834	RPS4XP3///RPS4XP3
	244090_at	-0.25663	0.0905958	1.27211				219704_at	-0.0837068	0.189088	1.20815	YBX2
	203469_s_at	-0.0621386	0.285078	1.2721	CDK10			209857_s_at	-0.195847	0.0763947	1.20768	SPHK2
	55583_at	-0.179914	0.167127	1.27195	DOCK6			221962_s_at	-0.0675693	0.203998	1.20712	UBE2H
	210983_s_at	-0.229148	0.116765	1.27096	MCM7			1554834_a_at	-0.174573	0.0964363	1.20665	RASSF5
	218908_at	-0.256237	0.0894251	1.27073	ASPSCR1			215530_at	-0.151375	0.119269	1.20635	FANCA
	212495_at	-0.0534628	0.292051	1.2706	KDM4B			209871_s_at	-0.0937901	0.176817	1.20632	APBA2
	204141_at	0.0304738	0.375663	1.27032	TUBB2A			1564431_a_at	-0.120855	0.149714	1.20628	LCNL1
	241299_at	-0.138014	0.206831	1.27001				221772_s_at	-0.271166	-0.00100946	1.20594	PPP2R2D
	202154_x_at	-0.154009	0.190778	1.26996	TUBB3			222748_s_at	-0.075889	0.193943	1.20567	TXNL4B
	242548_x_at	-0.149835	0.194745	1.26978	ANKRD37			221124_s_at	-0.11672	0.152822	1.20543	VSX1
	1554128_at	-0.136146	0.20834	1.2697	ADIG			215161_at	-0.0487502	0.220515	1.20519	CAMK1G
	218504_at	0.00924593	0.352965	1.26902	FAHD2A			232705_at	-0.13018	0.138519	1.20472	LRRFIP2
	211289_x_at	-0.221213	0.121706	1.26832	CDK11A///CDK11B			227440_at	-0.120413	0.148228	1.20467	ANKS1B
	209352_s_at	-0.252396	0.0903415	1.26816	SIN3B			237364_at	0.00918762	0.277693	1.20456
	205740_s_at	-0.302387	0.0402776	1.2681	RBM42			216091_s_at	-0.18849	0.0796668	1.20427	BTRC
	221756_at	-0.203728	0.138644	1.26784	PIK3IP1			219041_s_at	-0.082783	0.184624	1.20364	REPIN1
	222874_s_at	-0.236785	0.105478	1.26774	CLN8			39835_at	-0.203462	0.0635008	1.20327	SBF1
	217944_at	-0.0595491	0.282674	1.26771	POMGNT1			242672_at	-0.135431	0.131277	1.20306
	224910_at	-0.0976822	0.244437	1.26762	CARHSP1			1556271_at	-0.0544349	0.211875	1.20273	OTTHUMG00000166697///RP11-843A23.1
	210208_x_at	-0.300392	0.0416901	1.26758	BAG6			212259_s_at	-0.0555875	0.210287	1.20236	PBXIP1
	201396_s_at	-0.167385	0.17449	1.2674	SGTA			224919_at	0.0684156	0.333546	1.20174	MRPS6
	218664_at	-0.180727	0.160974	1.26725	MECR			209287_s_at	-0.0192229	0.245847	1.20169	CDC42EP3
	218169_at	-0.255739	0.0853862	1.26674	VAC14			204743_at	-0.0755314	0.189298	1.20149	TAGLN3
	240351_at	-0.305761	0.0353619	1.26674				218954_s_at	-0.0372927	0.227132	1.20116	BRF2
	209680_s_at	-0.197892	0.143046	1.26658	KIFC1			212857_x_at	0.0522432	0.316311	1.20086	SUB1
	216602_s_at	-0.258886	0.0819876	1.26652	FARSA			239406_at	0.00933857	0.273246	1.20073	ZSCAN9
	220611_at	-0.204026	0.136816	1.2665	DAB1			227129_x_at	-0.112853	0.150926	1.20062	FLJ45340
	238096_at	0.053995	0.394591	1.26628	LOC284023			1560806_at	-0.0870041	0.176557	1.20044	LOC646743///TISP43
	241835_at	0.00783613	0.34812	1.26601				235672_at	0.00303432	0.266307	1.2002	MAP6
	203189_s_at	-0.113467	0.226748	1.26594	MIR4691///NDUFS8			206815_at	-0.0838629	0.179003	1.19986	SPAG8
	237598_at	-0.265329	0.0748846	1.26594	SEC1P			223987_at	-0.0777215	0.184114	1.199	CHRDL2
	213577_at	-0.184523	0.155656	1.26591	SQLE			1558329_at	-0.203371	0.0580777	1.19868	TONSL
	240137_at	-0.0140702	0.326081	1.26589				204322_at	-0.178564	0.0827275	1.19855	GOLIM4
	217315_s_at	-0.118522	0.221545	1.26581	KLK13			209158_s_at	-0.169225	0.0920326	1.19852	CYTH2
	214797_s_at	-0.250524	0.0894476	1.26573	CDK18			218167_at	-0.037513	0.223431	1.19826	AMZ2
	218019_s_at	0.12325	0.462489	1.26509	PDXK			231072_at	-0.0734262	0.187487	1.19824	MIDN
	221948_s_at	-0.208351	0.130707	1.26493	KLHL22			236080_at	-0.102494	0.157894	1.1978	LOC100507670
	223153_x_at	-0.104459	0.234537	1.26488	TMUB1			1560412_at	-0.141441	0.118821	1.1977	LOC100507506
	213471_at	0.0515214	0.390499	1.26486	NPHP4			224586_x_at	0.0284004	0.288432	1.19751	SUB1
	227848_at	-0.237211	0.101756	1.26485	PEBP4			205994_at	-0.12241	0.13711	1.19708	ELK4
	239837_at	-0.11404	0.224618	1.26458	ADAM11			222879_s_at	-0.165294	0.0936941	1.19664	POLH
	204099_at	-0.102774	0.235742	1.26445	SMARCD3			240672_at	-0.0678031	0.191128	1.19659	WDR74
	214763_at	-0.142653	0.195732	1.26434	ACOT11			229365_at	-0.101253	0.15737	1.19634	PPP1R3F
	236467_at	-0.112318	0.226042	1.26432	ERICH1///FLJ00290			1555831_s_at	-0.160891	0.0976561	1.19627	LRRC41
	209158_s_at	-0.237391	0.100919	1.26427	CYTH2			1564066_at	-0.134676	0.123623	1.19607	TMEM151B
	206164_at	-0.0906924	0.247605	1.26426	CLCA2			242545_at	-0.100092	0.158068	1.19595	TTLL11
	211168_s_at	-0.117775	0.22045	1.2642	UPF1			223144_s_at	0.110756	0.368116	1.19529	AKIRIN2
	213107_at	-0.13427	0.203802	1.26407	TNIK			214476_at	-0.178103	0.0785929	1.19474	TFF2
	58994_at	-0.25471	0.0832094	1.26393	CC2D1A			1554335_at	-0.118656	0.137722	1.19448	CYTH4
	211592_s_at	-0.0429564	0.294898	1.26388	CACNA1C			220118_at	-0.132612	0.12371	1.19443	ZBTB32
	225157_at	-0.05574	0.28199	1.26377	MLXIP			226355_at	-0.0746928	0.181243	1.19411	POC1A
	228444_at	-0.0105388	0.326808	1.26343	ARRB1			44617_at	-0.105846	0.149635	1.19373	OGFOD2
	208961_s_at	-0.273838	0.0629992	1.26298	KLF6			1553196_a_at	-0.12975	0.124502	1.19272	FCRL3
	201673_s_at	-0.236594	0.100045	1.26281	GYS1			220569_at	-0.144419	0.109295	1.19227
	223622_s_at	-0.0647825	0.271786	1.26275	HYI			230923_at	-0.110827	0.142443	1.19191	FAM19A1
	219227_at	-0.0476989	0.28874	1.26264	CCNJL			210013_at	-0.183963	0.0690771	1.19172	HPX
	202123_s_at	-0.0932363	0.243077	1.26253	ABL1			212003_at	-0.248575	0.00446105	1.19171	SZRD1
	232341_x_at	-0.225891	0.110279	1.2624	HABP4			1562346_at	-0.125469	0.127442	1.19161
	204381_at	-0.0736871	0.26226	1.26221	LRP3			1557214_at	-0.138456	0.114271	1.19146	LOC100506107
	1555781_at	-0.13785	0.197985	1.26211	PQLC2			218600_at	-0.0931744	0.158705	1.19076	LIMD2
	225262_at	0.290984	0.626605	1.26192	FOSL2			208108_s_at	-0.145634	0.10536	1.19003	AVPR2
	1554375_a_at	-0.181529	0.154034	1.26187	NR1H4			224066_s_at	-0.058144	0.192649	1.18986	HIPK2
	221814_at	-0.0869578	0.248423	1.26171	GPR124			211815_s_at	-0.0857225	0.164241	1.18918	GGA3
	210476_s_at	-0.227302	0.107766	1.26144	PRLR			212644_s_at	-0.0198801	0.229734	1.18889	MAPK1IP1L
	218225_at	-0.152502	0.182305	1.26121	ECSIT			1556671_s_at	-0.0482515	0.201162	1.18872	LOC100505624
	1555270_a_at	-0.341116	-0.00644541	1.26109	WFS1			231217_at	-0.136879	0.112333	1.18856
	239532_at	-0.0904765	0.244057	1.26097				202245_at	-0.0636478	0.185071	1.18815	LSS
	203402_at	-0.234722	0.0997858	1.26095	KCNAB2			1558330_x_at	-0.13508	0.113455	1.188	TONSL
	1560871_a_at	-0.0773217	0.257035	1.26081				213613_s_at	-0.128049	0.120282	1.18783	NADK
	215110_at	-0.245874	0.0882363	1.2606	LOC100288974///MBL1P			38340_at	-0.144058	0.104272	1.18783	HIP1R
	208688_x_at	-0.13768	0.196375	1.26055	EIF3B			1563842_at	-0.193925	0.054371	1.1878	PIGG
	235514_at	-0.0982776	0.235771	1.26055	ASPRV1			230453_s_at	-0.084774	0.163116	1.18747	ATP2A3
	244502_at	-0.169248	0.164643	1.26041				223983_s_at	0.0913553	0.338131	1.18655	C19orf12
	227170_at	-0.0801476	0.253665	1.26034	LOC101060138			201678_s_at	-0.0152577	0.231402	1.18646	C3orf37
	205944_s_at	-0.239757	0.09404	1.26033	CLTCL1			221977_at	-0.0486659	0.196963	1.18561	TBX2
	219500_at	-0.207823	0.125968	1.26032	CLCF1			1558000_at	-0.0152728	0.230167	1.18545	ARID5B
	212630_at	-0.26457	0.0690463	1.26017	EXOC3			220210_at	-0.0798912	0.165353	1.18529	CHRNA10
	223188_at	-0.205687	0.127892	1.26014	SMG9			237592_at	-0.0651997	0.179727	1.18503	ZC2HC1B
	209820_s_at	-0.173657	0.15975	1.25999	TBL3			1553212_at	-0.0583822	0.185743	1.18437	KRT78
	210014_x_at	-0.151595	0.181743	1.25993	IDH3B			219125_s_at	-0.0176693	0.226436	1.18436	SLC50A1
	219627_at	-0.0633858	0.269902	1.25988	ZNF767			224467_s_at	-0.0265182	0.217329	1.18415	PDCD2L
	234422_at	-0.108207	0.225014	1.25982				1555554_at	-0.149346	0.0943658	1.18404	BPIFA4P
	201932_at	-0.207946	0.125191	1.25975	LRRC41			226940_at	-0.134368	0.109265	1.18397	FAM69B
	212146_at	-0.206574	0.125928	1.2592	PLEKHM2			1567320_at	-0.123948	0.119443	1.18377
	1555819_s_at	-0.13975	0.192641	1.2591	SAMD14			223998_at	-0.0774004	0.165898	1.1837	TTLL2
	220129_at	-0.162295	0.169977	1.25899	CCDC169-SOHLH2///SOHLH2			208174_x_at	-0.139895	0.103334	1.18364	ZRSR2
	211759_x_at	-0.126007	0.205835	1.25862	TBCB			227281_at	-0.157772	0.0850191	1.18328	SLC29A4
	209037_s_at	-0.0486164	0.28263	1.2581	EHD1			214848_at	0.0720703	0.313779	1.18239	YWHAZ
	215819_s_at	-0.0705871	0.260333	1.25782	RHCE///RHD			206900_x_at	-0.0558347	0.185867	1.18239	ZNF253
	208132_x_at	-0.180451	0.150331	1.25769	PRRC2A			227575_s_at	0.0291073	0.270528	1.18216	NRDE2
	38671_at	-0.171633	0.159003	1.25757	PLXND1			231144_at	-0.101577	0.139252	1.18167	SMARCD3
	238333_s_at	-0.0976849	0.232859	1.25749	PAOX			203070_at	-0.00861403	0.231554	1.18113	SEMA3B
	221496_s_at	-0.509457	-0.179093	1.25733	TOB2			55692_at	-0.0517734	0.18711	1.18008	ELMO2
	205462_s_at	-0.322844	0.00719023	1.25704	HPCAL1			205512_s_at	-0.141155	0.0976777	1.18004	AIFM1
	1559709_at	-0.0581299	0.271772	1.25693	ZNF138			1568876_a_at	-0.245862	-0.00712943	1.17996
	202401_s_at	-0.22751	0.102276	1.25683	SRF			216386_at	-0.0800529	0.158211	1.17957	LOC220077
	226566_at	-0.172743	0.156754	1.25658	TRIM11			208160_at	-0.123626	0.114564	1.17951
	207839_s_at	-0.145063	0.184432	1.25657	TMEM8B			209091_s_at	-0.137873	0.0994618	1.17881	SH3GLB1
	222138_s_at	-0.123975	0.204533	1.25571	WDR13			206661_at	-0.12561	0.111373	1.17852	DBF4B
	202545_at	-0.353352	-0.0250234	1.25556	PRKCD			210577_at	-0.134657	0.102309	1.17851	CASR
	200954_at	-0.190179	0.138136	1.25555	ATP6V0C			1554010_at	-0.0650872	0.171776	1.17843	NDST1
	204903_x_at	-0.195747	0.132536	1.25552	ATG4B			210147_at	-0.00949842	0.226948	1.17809	ART3
	206645_s_at	-0.272649	0.0555745	1.25547	NR0B1			1554506_x_at	-0.063346	0.172896	1.17792	NAALAD2
	204156_at	-0.243124	0.0849235	1.25531	SIK3			205576_at	-0.105796	0.130407	1.17789	SERPIND1
	229845_at	-0.0852813	0.242747	1.2553	MAPKAP1			218764_at	-0.00865351	0.227295	1.17768	PRKCH
	243010_at	-0.21269	0.115283	1.25525	MSI2			222319_at	-0.176694	0.0591615	1.1776
	204044_at	-0.19137	0.136252	1.25494	QPRT			228182_at	-0.0637887	0.171833	1.17741	ADCY5
	1552937_s_at	-0.225571	0.101972	1.25487	ATRIP			212193_s_at	-0.215051	0.020538	1.17739	LARP1
	214527_s_at	-0.202016	0.125497	1.25485	PQBP1			1566002_at	-0.214647	0.0201567	1.17675
	218500_at	-0.231653	0.0957881	1.25479	THEM6			230826_at	-0.17252	0.0618941	1.17643	MMD2
	207351_s_at	-0.0902965	0.237093	1.25474	SH2D2A			206843_at	-0.144862	0.0895503	1.17643	CRYBA4
	226714_at	-0.223022	0.104365	1.25474	SAMD4B			204200_s_at	-0.076643	0.157633	1.17632	PDGFB
	41047_at	-0.248554	0.0786551	1.25458	C9orf16			1553846_at	-0.175665	0.0585964	1.1763	SPERT
	214011_s_at	0.0985833	0.425711	1.25451	NOP16			233218_at	-0.169361	0.0647965	1.17622
	200710_at	-0.243242	0.0837687	1.25441	ACADVL			1554349_at	-0.102977	0.130684	1.17581	XRCC6BP1
	225316_at	-0.14988	0.177007	1.2543	MFSD2A			236881_at	-0.0872731	0.146316	1.17576	OTTHUMG00000014341///RP1-135L22.1
	226075_at	-0.380382	-0.0536201	1.2542	SPSB1			215174_at	-0.144806	0.088628	1.17563	FMO6P
	214355_x_at	-0.355102	-0.0283552	1.25418	CTAGE15///CTAGE4///CTAGE6///CTAGE8///CTAGE9///LOC101060696			1569566_at	-0.0165153	0.216712	1.17546	TBC1D1
	222333_at	-0.220938	0.105735	1.25412	ALS2CL			1559620_at	-0.077033	0.155869	1.1752	LOC441167
	215561_s_at	-0.0567634	0.269836	1.25405	IL1R1			205343_at	-0.155687	0.0770318	1.17505	SULT1C2
	203009_at	-0.299143	0.0274146	1.25402	BCAM			211610_at	-0.139698	0.0923614	1.17451	KLF6
	222909_s_at	-0.195163	0.131375	1.254	BAG4			1566701_at	-0.0613553	0.170696	1.1745	VRK3
	203572_s_at	-0.268723	0.0575563	1.25378	TAF6			207831_x_at	-0.186587	0.0451068	1.17421	DHPS
	224947_at	-0.159061	0.167166	1.25373	RNF26			235375_x_at	-0.174247	0.0572737	1.17407	TTC9B
	33323_r_at	-0.0331037	0.292805	1.25345	SFN			207593_at	-0.109124	0.122258	1.17396	ABCG4
	220248_x_at	-0.221568	0.104324	1.25344	NSFL1C			242010_at	-0.040545	0.190059	1.17333
	213989_x_at	-0.130597	0.195165	1.25333	SETD4			1562821_a_at	-0.0905973	0.13983	1.17318	DSCAM-AS1
	244587_at	-0.316913	0.00880957	1.25329	ATF7			1555590_a_at	-0.151196	0.0789424	1.17295	GATA1
	202014_at	-0.338811	-0.013152	1.25324	PPP1R15A			241447_at	-0.0908373	0.139162	1.17283	ING5
	1564744_at	-0.124634	0.200983	1.2532				206265_s_at	-0.0228709	0.207028	1.17275	GPLD1
	220739_s_at	-0.211893	0.113717	1.25319	CNNM3			234372_at	-0.158987	0.070013	1.17202	OTTHUMG00000022183///RP1-31B8.1
	1553978_at	-0.134583	0.190998	1.25317	MEF2B///MEF2BNB///MEF2BNB-MEF2B			241201_at	-0.156089	0.0721538	1.17141	UVSSA
	220744_s_at	-0.254525	0.0709088	1.25304	IFT122			217244_at	-0.0527037	0.1754	1.17129	DNAJA1P4///DNAJA1P4
	205239_at	-0.0539796	0.271412	1.253	AREG///AREGB			210301_at	-0.157853	0.0702271	1.17127	XDH
	215705_at	-0.208973	0.116315	1.25291	PPP5C			234170_at	-0.15308	0.0746166	1.17096
	238570_at	-0.132114	0.192827	1.25261				217847_s_at	0.171349	0.398072	1.17017	THRAP3
	204483_at	-0.193461	0.131339	1.25249	ENO3			238080_at	-0.104338	0.122382	1.17017	B4GALNT4
	213468_at	-0.165125	0.159408	1.25226	ERCC2			238345_at	-0.0574361	0.169146	1.17006	SLC38A10
	216308_x_at	-0.257455	0.0670484	1.25223	GRHPR			1556058_s_at	-0.213331	0.0129186	1.16979	SPEN
	218734_at	-0.0396685	0.284736	1.25215	NAA40			208212_s_at	0.0461295	0.271996	1.16948	ALK
	200895_s_at	-0.165787	0.1581	1.2517	FKBP4			213676_at	-0.117109	0.108749	1.16947	TMEM151B
	218399_s_at	-0.21666	0.107121	1.25161	CDCA4			208467_at	-0.157343	0.0684284	1.1694	KLF12
	221519_at	-0.154834	0.168849	1.25152	FBXW4			243154_at	-0.088879	0.136679	1.16923
	212715_s_at	0.0268943	0.350129	1.25113	MICAL3			240464_at	0.00457544	0.23004	1.16915
	211052_s_at	-0.105119	0.218062	1.25109	TBCD			211357_s_at	0.00311182	0.228419	1.16903	ALDOB
	215893_x_at	-0.033777	0.288987	1.25072				223931_s_at	0.020505	0.245487	1.16876	CHFR
	214427_at	-0.226061	0.0966415	1.25067	NOP2			243382_at	-0.193674	0.0308477	1.16839	CCDC85A
	1562022_s_at	-0.145713	0.176738	1.25045	LOC100130987///RAD9A			1566138_at	-0.181425	0.0429351	1.16826
	201618_x_at	-0.181969	0.140423	1.2504	GPAA1			213876_x_at	-0.153303	0.0708159	1.16806	ZRSR2
	209029_at	-0.0438752	0.278459	1.25035	COPS7A			229552_at	-0.103969	0.120036	1.16797	HRK///LOC283454
	238543_x_at	-0.201932	0.120354	1.25031	MDGA1			1560678_at	0.0134109	0.23726	1.16785
	241335_at	0.0638066	0.38608	1.2503				240998_at	-0.115567	0.108022	1.16764
	217796_s_at	-0.192815	0.129173	1.25005	NPLOC4			210487_at	-0.134793	0.0882428	1.16719	DNTT
	225329_at	-0.0276244	0.294154	1.24987	FAM195B			231966_at	-0.159817	0.0626777	1.16675	PPP1R9A
	210477_x_at	-0.121338	0.200372	1.24981	MAPK8			200640_at	-0.0156645	0.206593	1.16656	YWHAZ
	218895_at	-0.161114	0.160552	1.24977	GPATCH3			229929_at	-0.140571	0.0809972	1.166	SPSB4
	202067_s_at	-0.183823	0.137821	1.24975	LDLR			241196_at	-0.090897	0.130362	1.16575	OTTHUMG00000017631///RP5-1031D4.2
	225758_s_at	-0.0544889	0.267132	1.24973	TUBGCP6			236169_at	-0.0433248	0.17724	1.16519
	229811_at	-0.00119278	0.320392	1.2497	OTTHUMG00000032910///RP11-157P1.4			212054_x_at	-0.140179	0.0798129	1.16473	TBC1D9B
	225883_at	-0.0834002	0.238132	1.24966	ATG16L2			232567_at	-0.0263048	0.193565	1.16463	ARHGAP8///PRR5-ARHGAP8
	227613_at	-0.142709	0.178751	1.24959	ZNF331			206449_s_at	-0.16749	0.0523143	1.16458	MASP1
	208977_x_at	-0.182341	0.138998	1.24949	TUBB4B			206530_at	-0.126882	0.0922074	1.164	RAB30
	1556178_x_at	0.11539	0.436553	1.24934	TAF8			209034_at	-0.104195	0.1138	1.16312	PNRC1
	200647_x_at	-0.353769	-0.0328766	1.2491	EIF3C///EIF3CL			207553_at	-0.123261	0.0946084	1.16301	OPRK1
	210998_s_at	-0.321965	-0.00117335	1.24902	HGF			205093_at	-0.10034	0.117272	1.16281	PLEKHA6
	227668_at	-0.224779	0.0958281	1.24886	ENTHD2			1560219_at	-0.160005	0.0573696	1.16262	ASB3
	222938_x_at	-0.186457	0.13406	1.24878	ENPP3			205253_at	-0.0945247	0.122521	1.16235	PBX1
	239754_at	-0.0516047	0.268879	1.24875	C17orf76-AS1///SNORD49A///SNORD49B///SNORD65			234744_x_at	-0.154783	0.0622119	1.16231
	213105_s_at	-0.118746	0.201627	1.24865	TSR3			208040_s_at	-0.0262351	0.190695	1.16226	MYBPC3
	227592_at	-0.174069	0.14615	1.24852	ALDH16A1			216023_at	-0.154688	0.0619532	1.16203	KDM4B
	210949_s_at	-0.395925	-0.0758158	1.24843	EIF3C///EIF3CL			227571_at	-0.00138992	0.215067	1.16188	CTB-58E17.1///OTTHUMG00000176036
	210706_s_at	-0.293986	0.0258906	1.24822	RNF24			230488_s_at	-0.119052	0.0970149	1.16156	DBH-AS1
	233812_at	-0.109823	0.209995	1.24817	LINC00028			232655_at	-0.107653	0.108267	1.16144	UGT1A1
	216194_s_at	-0.138326	0.181263	1.24797	TBCB			239257_at	-0.112813	0.102747	1.16115	MOV10L1
	211358_s_at	-0.267629	0.0510853	1.24722	CIZ1			230191_at	-0.162416	0.0530362	1.16107	TTBK1
	225170_at	0.0489474	0.367173	1.2468	WDR5			1555804_a_at	-0.0835881	0.131574	1.16083	MAP3K19
	211841_s_at	0.0034443	0.321653	1.24678	TNFRSF25			244758_at	-0.0300461	0.185089	1.16081	SCAND3
	1557809_a_at	-0.266047	0.0518947	1.24655				214377_s_at	-0.0839644	0.131164	1.16081	CTRL
	204966_at	-0.189294	0.128498	1.24642	BAI2			223202_s_at	-0.21047	0.00459552	1.16076	TMEM164
	230686_s_at	-0.199417	0.118301	1.24636	SLC13A3			218481_at	-0.0827755	0.132127	1.16063	EXOSC5
	215982_s_at	-0.203689	0.11374	1.24611	DOM3Z			239397_at	-0.227491	-0.0131737	1.16015	ARHGEF7
	224683_at	-0.187528	0.129844	1.24606	FBXO18			1553478_at	-0.112878	0.101335	1.16007	KIRREL3-AS3
	1560982_at	0.0586723	0.376007	1.24603	OTTHUMG00000176118///RP11-452L6.1			209223_at	-0.103491	0.110215	1.15966	NDUFA2
	237855_at	-0.0909945	0.226201	1.24591	ZNF777			211224_s_at	0.00308107	0.216234	1.15922	ABCB11
	231198_at	-0.039851	0.277196	1.24578	CDK6			241518_at	-0.0675747	0.14547	1.15913
	231949_at	-0.115592	0.201302	1.24565	LOC101060680			1558914_at	-0.0948789	0.117464	1.15857	DESI2
	209165_at	-0.208431	0.108412	1.2456	AATF			205629_s_at	-0.167988	0.0442753	1.1585	CRH
	221890_at	-0.199441	0.11739	1.24559	ZNF335			208187_s_at	-0.0802458	0.132001	1.15849
	202104_s_at	-0.160956	0.155519	1.24528	SPG7			223935_at	-0.0879303	0.12431	1.15849	TRPM5
	1556449_at	-0.282454	0.0337736	1.24507				1563082_at	-0.0290248	0.183133	1.15842	LINC00486
	222993_at	-0.276826	0.0393326	1.24501	MRPL37			240501_at	-0.176895	0.0350596	1.15826
	206469_x_at	-0.148254	0.167703	1.24484	AKR7A3			232669_at	-0.122209	0.0897304	1.15824	HIF3A
	201804_x_at	-0.121494	0.194106	1.24453	TBCB			236504_x_at	-0.200732	0.0109485	1.15804	C6orf52
	1555529_at	-0.164106	0.151485	1.24452	RNH1			1559948_at	-0.146726	0.0647355	1.15786	CTB-22K21.2///OTTHUMG00000162217
	218844_at	-0.106153	0.209105	1.24423	ACSF2			210376_x_at	-0.123477	0.0879172	1.15781	ELK1
	223425_at	-0.365983	-0.0513507	1.2437	RAVER1			207459_x_at	-0.0925227	0.11857	1.15756	GYPB
	231634_at	-0.110356	0.204096	1.24354	SLC12A3			1564729_at	-0.0490816	0.161897	1.15747	OTTHUMG00000166719///RP11-794P6.6
	213892_s_at	-0.046482	0.267951	1.24352	APRT			211045_s_at	-0.0886238	0.12214	1.1573	KCNH6
	203867_s_at	-0.213093	0.101279	1.24347	NLE1			1563495_at	-0.0861314	0.124308	1.15704	SLC9C2
	204375_at	0.0277012	0.341863	1.24329	CLSTN3			1552833_at	-0.166443	0.0439621	1.15701	B3GNT6
	1554633_a_at	-0.0705841	0.243512	1.24323	MYT1L			204936_at	-0.180428	0.0297793	1.15685	MAP4K2
	209664_x_at	-0.0646088	0.249479	1.24323	NFATC1			229212_at	-0.212698	-0.00335622	1.15616
	1557372_at	-0.148246	0.165718	1.24312	ATP6V1E2///FLJ41757			216501_at	0.0484532	0.257682	1.15607	VAC14
	243116_at	-0.203815	0.109828	1.24284	PIP5KL1			224246_at	-0.0518599	0.156414	1.15531
	238670_at	-0.14985	0.163761	1.24281	RAD18			244416_at	-0.0430836	0.165118	1.15525	TTC17
	216317_x_at	-0.142361	0.171035	1.24263	RHCE			1562788_at	-0.108461	0.0996411	1.15517	LOC254099
	225304_s_at	-0.0761791	0.236919	1.24237	FUT5///NDUFA11			237190_at	-0.126576	0.0807102	1.15451
	211623_s_at	-0.206384	0.106696	1.24236	FBL			214754_at	-0.0128084	0.194299	1.15437	TET3
	207118_s_at	-0.207688	0.105281	1.24226	MMP23A///MMP23B			217458_at	-0.217779	-0.0107781	1.15429
	48580_at	-0.24483	0.0681049	1.24223	CXXC1			200639_s_at	0.0691222	0.275926	1.15413	YWHAZ
	227583_at	-0.093885	0.21902	1.24221	POP4			1556122_at	0.0682187	0.274964	1.15408	RAB11B-AS1
	239947_at	-0.156783	0.156015	1.24211				218262_at	-0.173762	0.0324367	1.15364	RMND5B
	242767_at	0.0143882	0.326849	1.24182	LMCD1			1566500_at	-0.106932	0.0991674	1.15357
	221291_at	-0.143677	0.168731	1.24178	ULBP2			1552813_at	-0.146928	0.0584979	1.15303	KLF14
	207088_s_at	-0.247398	0.0649164	1.2417	SLC25A11			204338_s_at	-0.143185	0.0618131	1.15268	RGS4
	1565016_at	-0.115812	0.196181	1.24142	PRMT1			1561542_at	-0.144385	0.0604829	1.15258
	236448_at	-0.0555328	0.256019	1.24104	UNC5A			232379_at	-0.0897749	0.114912	1.15244	SKIL
	200789_at	-0.307446	0.00396748	1.24092	ECH1			234467_at	-0.0897878	0.114804	1.15236
	223274_at	-0.0989305	0.212144	1.24063	TCF19			228943_at	-0.0613656	0.142889	1.15209	MAP6
	233984_at	-0.212893	0.0981685	1.24062				1559110_at	-0.0334977	0.170651	1.15201	OTTHUMG00000003650///RP1-212P9.2
	222998_at	-0.216527	0.0945131	1.2406	MAF1			211848_s_at	-0.1249	0.0792249	1.15199	CEACAM7
	219061_s_at	-0.0770187	0.233958	1.24055	LAGE3			225993_at	-0.0847039	0.119272	1.15187	EARS2
	202928_s_at	-0.15475	0.156149	1.24048	PHF1			206174_s_at	-0.0538684	0.149305	1.15123	PPP6C
	201379_s_at	0.00628429	0.317061	1.24038	TPD52L2			243449_at	0.0106198	0.213758	1.1512
	201771_at	-0.222845	0.0878603	1.24031	SCAMP3			205085_at	-0.0555473	0.14727	1.15094	ORC1
	218636_s_at	-0.11424	0.196411	1.24027	MAN1B1			236001_at	-0.140761	0.0614936	1.1505	LINC00675
	202564_x_at	-0.186325	0.124111	1.24008	ARL2			242333_at	-0.0414421	0.16059	1.15032
	203602_s_at	-0.217718	0.0926297	1.24001	ZBTB17			211391_s_at	-0.120359	0.0814509	1.15014	PATZ1
	202041_s_at	-0.138068	0.171771	1.23957	FIBP			238381_x_at	0.0810737	0.282161	1.14956
	224162_s_at	-0.033771	0.276015	1.23952	FBXO31			241540_at	-0.16163	0.0394057	1.14952
	201115_at	-0.281923	0.027833	1.2395	POLD2			236082_at	-0.0970838	0.103443	1.14912	PHLDB3
	220139_at	-0.154051	0.155696	1.23949	DNMT3L			230627_at	0.038355	0.238736	1.149
	221495_s_at	-0.14535	0.164331	1.23943	TCF25			1562604_at	-0.0842694	0.115458	1.14848	AC073283.4///OTTHUMG00000151698
	202455_at	-0.159089	0.150495	1.23935	HDAC5			223659_at	-0.0982958	0.100761	1.14795	TMPRSS13
	230345_at	-0.217066	0.0924803	1.23932	SEMA7A			1559573_at	-0.0681574	0.130825	1.14789	LOC100506229
	200632_s_at	-0.045902	0.263536	1.23922	NDRG1			1559093_at	-0.0792832	0.119517	1.14774	FLJ30403
	202281_at	-0.217619	0.0915217	1.23897	GAK			228921_at	-0.135171	0.0631759	1.14738	SLC25A42
	228257_at	-0.110852	0.198067	1.23878	ANKRD52			237050_at	-0.0420229	0.156302	1.14737
	223703_at	-0.133406	0.175333	1.23862	C10orf11			218059_at	0.0378013	0.23538	1.14677	ZNF706
	243300_at	-0.204119	0.104612	1.23862				220480_at	-0.051455	0.146038	1.1467	HAND2
	222046_at	-0.239553	0.0689056	1.23838	SRRT			202025_x_at	-0.0373696	0.159761	1.14642	ACAA1
	244710_at	0.0413907	0.349782	1.23833	LRGUK			206266_at	-0.0713789	0.125153	1.14594	GPLD1
	1553006_at	-0.0447587	0.263606	1.2383	GPR112			201066_at	-0.100435	0.0957527	1.14567	CYC1
	213132_s_at	-0.0512941	0.256658	1.23795	MCAT			1557557_at	-0.0805159	0.115103	1.14522	MATN1-AS1
	227743_at	-0.0814415	0.2262	1.23768	MYO15B			1562661_at	-0.0707597	0.124625	1.14503	OTTHUMG00000032445///RP4-564F22.5
	238603_at	-0.0726224	0.234852	1.23754	LINC00925			236973_at	-0.0823662	0.11284	1.14489	LOC100131662
	226078_at	-0.272502	0.0349429	1.23751	RPUSD1			217183_at	-0.112252	0.0828561	1.14481	SPC24
	240576_at	-0.142641	0.164592	1.23733	TBC1D26///ZNF286A			237857_at	-0.117515	0.0775451	1.14477
	211282_x_at	-0.0564084	0.250707	1.23723	TNFRSF25			1570070_at	-0.141321	0.0534625	1.14455	CCM2L
	221188_s_at	-0.290457	0.0164467	1.23705	CIDEB			231568_at	-0.143075	0.0513152	1.14424	CT47A1///CT47A10///CT47A11///CT47A12///CT47A2///CT47A3///CT47A4///CT47A5///CT47A6///CT47A7///CT47A8///CT47A9
	215495_s_at	-0.182903	0.123865	1.23693	SAMD4A			233374_at	-0.103748	0.0903955	1.14404
	1563540_at	-0.143221	0.163451	1.23685				1558148_x_at	-0.0449381	0.148763	1.14369	BAIAP2-AS1
	201527_at	-0.224729	0.0816526	1.2366	ATP6V1F			216385_at	-0.0651706	0.128517	1.14368	LOC220077
	205516_x_at	-0.304807	0.00149565	1.23653	CIZ1			1570153_at	-0.0577505	0.135887	1.14364	CCDC169
	223003_at	-0.283537	0.02251	1.23632	C19orf43			237355_at	-0.0917108	0.101158	1.14303
	210125_s_at	-0.240671	0.0653371	1.23628	BANF1			211816_x_at	-0.0996398	0.0931456	1.14297	FCAR
	228601_at	0.0222489	0.328221	1.23625	HOXD-AS1			244122_at	-0.100172	0.0920968	1.14256	MGST3
	228430_at	-0.127014	0.17877	1.23609	BOLA3-AS1			1563181_a_at	-0.171847	0.0203682	1.14252
	219431_at	-0.111252	0.19453	1.23609	ARHGAP10			1558762_a_at	-0.000696754	0.190899	1.14203	ZNF789
	240464_at	-0.0577063	0.248043	1.23606				206897_at	-0.0594618	0.131586	1.14159	PAGE1
	243523_at	-0.194777	0.110748	1.23587	LOC100128644			225708_at	0.0888962	0.2798	1.14148	MED29
	1554689_a_at	-0.132169	0.17334	1.23585	NLGN4X			242535_at	-0.0566658	0.134163	1.14142
	223407_at	-0.0364892	0.268859	1.23572	ENKD1			234267_at	-0.139669	0.0508583	1.14118	LOC100507584
	1560496_at	-0.0787853	0.226469	1.23564	OTTHUMG00000172940///RP11-554A11.6			241563_at	-0.0964749	0.093949	1.1411	OTTHUMG00000175702///RP11-384L8.1
	226328_at	-0.223947	0.0811037	1.23546	KLF16			209776_s_at	-0.104275	0.0861173	1.14107	SLC19A1
	202492_at	-0.141123	0.163673	1.23524	ATG9A			1564591_a_at	-0.1235	0.066617	1.14086	TMC1
	230390_at	-0.263415	0.0413269	1.2352				240305_at	-0.102808	0.0872295	1.14079	OTTHUMG00000017530///RP11-809C18.3
	207025_at	-0.187342	0.117164	1.235	GJC2			236979_at	-0.0717224	0.117461	1.14012	BCL2L15
	218038_at	-0.24483	0.0594872	1.23483	ATP5SL			231482_at	-0.0831327	0.105909	1.14001	LOC100996490
	217930_s_at	-0.267507	0.0368015	1.23483	TOLLIP			1555019_at	-0.07254	0.116109	1.1397	CDHR1
	229539_at	-0.0956569	0.208459	1.23466	ABCB8			219946_x_at	-0.110469	0.0780532	1.1396	MYH14
	243291_at	-0.225597	0.0784532	1.23461				1557161_at	-0.0940372	0.0943102	1.13946	LOC100132735
	214226_at	-0.124309	0.179714	1.23458	PRSS53			234696_at	-0.164113	0.0229602	1.13845
	202045_s_at	-0.177668	0.126323	1.23455	ARHGAP35			233983_at	-0.0112868	0.175564	1.13828	TGM6
	234955_at	-0.0458367	0.258009	1.23443	OTTHUMG00000156512///RP4-604G5.3			232228_at	-0.0902884	0.0961125	1.13792	ZNF530
	238545_at	-0.137272	0.166551	1.23441	BRD7			220264_s_at	-0.0678526	0.118179	1.13763	GPR107
	241150_at	-0.0871321	0.216432	1.23419	SPTAN1			200638_s_at	0.0356994	0.221725	1.13763	YWHAZ
	216243_s_at	-0.1246	0.178537	1.23382	IL1RN			233747_at	-0.146229	0.0397097	1.13756	CTA-280A3__B.2///OTTHUMG00000150320
	224807_at	-0.153681	0.149338	1.23372	GRAMD1A			236393_at	-0.0991276	0.0867865	1.13754
	211975_at	-0.189547	0.113464	1.23372	ARFGAP2			223099_s_at	-0.144093	0.0417476	1.13748	LONP2
	227878_s_at	-0.0487627	0.254214	1.23369	ALKBH7			239807_at	-0.159529	0.026307	1.13748
	230153_at	-0.117428	0.185544	1.23368	NEK9			207922_s_at	-0.0917132	0.0935166	1.137	MAEA
	221640_s_at	-0.112199	0.190585	1.23352	PIDD			1553734_at	-0.0532587	0.131969	1.137	AK7
	207922_s_at	-0.152614	0.150134	1.23349	MAEA			236956_at	-0.105601	0.0796138	1.13699
	219277_s_at	-0.168273	0.134435	1.23346	OGDHL			211826_s_at	0.00422147	0.189005	1.13665	AFF1
	1554129_a_at	-0.201744	0.100845	1.23336	ADIG			1558300_at	-0.118687	0.0660185	1.13658	EFCAB5
	217042_at	-0.283434	0.0190466	1.23326	RDH11			244227_at	-0.110256	0.074255	1.13643	SYT6
	216821_at	-0.210809	0.0916281	1.23323	KRT8P11///KRT8P11///KRT8P11			227614_at	-0.0950455	0.0892274	1.13624	HKDC1
	209661_at	-0.200665	0.101768	1.23322	KIFC3			1553064_at	-0.106751	0.0773853	1.13614	H1FOO
	238105_x_at	-0.1565	0.145891	1.23319	WNT7B			1559645_at	-0.0953701	0.088689	1.13608	LINC00184
	232227_at	-0.0570608	0.245305	1.23317	OTTHUMG00000020937///RP11-251M1.1			235403_at	-0.0659016	0.118136	1.13606	OTTHUMG00000172468///RP11-108K3.2
	222165_x_at	-0.275456	0.0267417	1.23302	C9orf16			200939_s_at	-0.0876071	0.096305	1.13596	RERE
	201892_s_at	-0.125514	0.176679	1.23302	IMPDH2			206465_at	-0.104894	0.0787593	1.13576	ACSBG1
	206107_at	-0.130757	0.17133	1.23293	RGS11			225154_at	-0.0345167	0.148618	1.13535	SYAP1
	220036_s_at	-0.0259192	0.276109	1.23288	LMBR1L			220834_at	-0.127958	0.053904	1.13435	MS4A12
	224378_x_at	-0.224075	0.0779081	1.23284	MAP1LC3A			1554580_a_at	-0.0502123	0.131491	1.13422	WWP2
	1558330_x_at	-0.19767	0.104252	1.23279	TONSL			237343_at	-0.123272	0.0583675	1.13417	LOC100505964
	202018_s_at	-0.054731	0.247176	1.23277	LTF			221405_at	-0.0945186	0.0867485	1.13388
	215799_at	-0.0900928	0.211445	1.23246				215725_at	-0.0619275	0.118322	1.13308	DGCR11
	228886_at	-0.250369	0.0509323	1.23226	LRRC27			215740_at	-0.165537	0.0146117	1.133	LOC100130741
	229166_s_at	-0.116805	0.184302	1.23209	GATAD2A			215142_at	-0.0887348	0.0913782	1.13297	CXorf27
	206846_s_at	-0.221943	0.0788947	1.23186	HDAC6			208057_s_at	-0.120463	0.0594909	1.13285	GLI2
	209192_x_at	-0.0889744	0.211853	1.23185	KAT5			212356_at	-0.129214	0.0496101	1.13196	KHNYN
	221067_s_at	-0.165248	0.135572	1.23184	C12orf39			212796_s_at	-0.0418587	0.136624	1.13169	TBC1D2B
	226698_at	-0.13518	0.165446	1.23168	FCHSD1			234848_at	-0.115036	0.063201	1.1315	TRAV6///TRAV6
	1567055_at	-0.0700216	0.230115	1.23126	OR1C1			239271_at	-0.0733319	0.104891	1.13149	SMAD2
	217888_s_at	-0.0500371	0.25009	1.23125	ARFGAP1			1556754_at	-0.0794112	0.0986793	1.13139	LINC00856
	33736_at	0.110803	0.410851	1.23119	STOML1			233245_at	-0.169645	0.00830728	1.13128	UHRF1BP1
	201853_s_at	0.0122108	0.31215	1.23109	CDC25B			225347_at	-0.0643028	0.113321	1.13102	ARL8A
	210577_at	-0.189578	0.109938	1.23073	CASR			210584_s_at	-0.0515722	0.125987	1.13097	POLDIP3///RRP7B
	225898_at	-0.123404	0.176078	1.2307	WDR54			235718_at	-0.103001	0.0745081	1.13093	SRL
	207789_s_at	-0.08527	0.214168	1.23066	DPP6			1569072_s_at	-0.143915	0.0335829	1.13092	ABCB5
	233571_x_at	-0.29794	0.00144844	1.23062	PPDPF			1553917_at	-0.0174751	0.160014	1.13091	PIKFYVE
	211630_s_at	-0.221424	0.0777714	1.23046	GSS			241025_at	-0.0683126	0.10871	1.13055	UTP6
	243047_at	-0.167756	0.13138	1.23041	FAM193B			1556480_a_at	-0.0639419	0.1113	1.12915
	209333_at	-0.0974984	0.201605	1.23038	ULK1			216458_at	-0.0930795	0.0818468	1.12891	PQLC3
	206617_s_at	-0.212167	0.0869266	1.23037	RENBP			224369_s_at	0.0136906	0.188478	1.1288	FBXO38
	204538_x_at	-0.145258	0.153765	1.23031	NPIPA1			214892_x_at	-0.159654	0.0147203	1.12847	CACTIN
	223024_at	-0.245894	0.0531074	1.23029	AP1M1			243716_at	-0.0976328	0.0765622	1.12833
	244889_at	-0.16511	0.133884	1.23029	LOC101060360///LOC388210///LOC400499			205916_at	-0.100167	0.0735292	1.12794	S100A7
	208160_at	-0.176935	0.122002	1.23024				214092_x_at	-0.005299	0.168272	1.12785	SUGP2
	225542_at	-0.276477	0.022214	1.23003	ACAP3			222949_at	-0.0229679	0.150165	1.1275	NXF3
	203623_at	-0.112173	0.186247	1.2298	PLXNA3			233901_at	-0.155905	0.01713	1.12743	AP000265.1///OTTHUMG00000172750
	218707_at	-0.100109	0.198189	1.22969	ZNF444			231739_at	-0.148527	0.0236191	1.12673	LOC100507547///PRRT1
	214106_s_at	-0.130133	0.168124	1.22966	GMDS			203466_at	-0.0344729	0.137355	1.12649	MPV17
	232083_at	-0.239087	0.0591183	1.22961	KIF16B			221437_s_at	0.0259031	0.197541	1.12634	MRPS15
	203262_s_at	-0.00657951	0.291561	1.22956	FAM50A			231608_at	-0.0770489	0.0939869	1.12587
	220209_at	-0.265566	0.0324019	1.22941	PYY2			233794_at	-0.019513	0.15096	1.12543
	206593_s_at	-0.0834098	0.21449	1.22935	MED22			226443_at	0.0110189	0.181492	1.12543	FAM122A
	222052_at	-0.245049	0.0527909	1.2293	C19orf54			1560538_at	-0.0645974	0.105844	1.1254	AC016910.1///OTTHUMG00000153875
	208141_s_at	-0.0461801	0.251435	1.22911	DOHH			212166_at	-0.104027	0.0662112	1.12524	XPO7
	218215_s_at	-0.225521	0.0720651	1.22909	NR1H2			230944_at	-0.112497	0.0570755	1.12473	C6orf223
	201234_at	-0.208592	0.0889139	1.22902	ILK			203639_s_at	-0.175287	-0.0063321	1.12424	FGFR2
	205409_at	-0.268451	0.028916	1.2289	FOSL2			234542_at	-0.123163	0.0456883	1.12416	ARHGEF12
	220883_at	-0.073827	0.223363	1.22875	PRO2012			1556165_at	-0.0707826	0.0975778	1.12378	LOC100505727
	227427_at	0.0383619	0.335472	1.22868	ARHGEF25			224183_at	-0.11184	0.0564852	1.12375	C6ORF50
	220112_at	-0.0898248	0.207025	1.22846	ANKRD55			1556369_a_at	-0.125049	0.043158	1.12366	PHKG2
	223974_at	-0.0592148	0.237486	1.22833	DLGAP1-AS2			1555378_at	-0.000755246	0.167173	1.12344	DBF4B
	71933_at	-0.0560429	0.240518	1.22821	WNT6			236929_at	-0.0883249	0.0791555	1.1231	LOC441242
	213045_at	-0.13727	0.159279	1.2282	MAST3			233998_x_at	-0.0193336	0.148146	1.12309	PRED62
	212654_at	-0.135416	0.161029	1.22811	TPM2			205810_s_at	-0.149716	0.0173003	1.12273	WASL
	221489_s_at	0.127311	0.423738	1.2281	SPRY4			217350_at	-0.127448	0.0395575	1.12273	KRT19P2///MIR492
	210201_x_at	-0.212201	0.0841645	1.22805	BIN1			1562455_at	-0.0733269	0.0935391	1.12262	OTTHUMG00000172165///RP11-379K22.2
	239925_at	-0.23598	0.0603703	1.22803	AC005256.1///OTTHUMG00000179989			239796_x_at	-0.0361659	0.130512	1.12247	TIRAP
	1557089_at	-0.103297	0.193022	1.22801	KIF5C			223143_s_at	-0.190384	-0.0242739	1.12203	AKIRIN2
	218210_at	-0.175582	0.120568	1.22786	FN3KRP			209214_s_at	0.0747306	0.240791	1.12199	EWSR1
	1562724_at	-0.179859	0.116255	1.22783	LOC286114			216880_at	-0.0404631	0.125251	1.12172	RAD51B
	216913_s_at	-0.241146	0.0548862	1.22776	RRP12			222712_s_at	-0.117814	0.0474718	1.12139	MUC13
	241610_x_at	-0.147837	0.148188	1.22776				207646_s_at	-0.0844529	0.0795815	1.12042	CDY1///CDY1B///CDY2A///CDY2B
	203419_at	-0.234633	0.0613251	1.2277	KMT2B			207818_s_at	-0.0149767	0.148027	1.11962	HTR7
	206309_at	-0.128384	0.167443	1.22759	LECT1			215796_at	-0.0724187	0.0895817	1.11884	TRAV13-2///TRAV13-2
	200894_s_at	-0.141032	0.15479	1.22758	FKBP4			1558383_at	-0.0869228	0.0741435	1.11811	KPNA4
	226710_at	-0.0846901	0.211098	1.22756	C8orf82			212142_at	-0.0340581	0.126983	1.11809	MCM4
	218961_s_at	-0.113366	0.182347	1.22749	PNKP			1553547_at	-0.0501467	0.109509	1.11702
	209926_at	-0.102354	0.193032	1.22721	MEF2BNB			238355_at	-0.0659611	0.0934605	1.11684
	221587_s_at	-0.158357	0.137015	1.2272	C19orf24			1568853_at	-0.0221093	0.136941	1.11655	OTTHUMG00000013060///RP11-98D18.9
	237109_at	-0.130411	0.164861	1.22712	TOM1L2			1556378_a_at	-0.0345133	0.12412	1.11623	LOC440896
	225247_at	-0.00841067	0.286576	1.22687	TMEM259			1567357_at	-0.104513	0.0536839	1.11589	NAV2
	219610_at	-0.125309	0.169067	1.22636	ARHGEF28			240054_at	-0.0428174	0.115247	1.11579
	223649_s_at	-0.197326	0.0970318	1.22634	SLC25A39			202215_s_at	-0.0680642	0.0898291	1.11566	NFYC
	1554953_a_at	-0.249544	0.0447888	1.22632	C21orf90			1558804_at	-0.0706882	0.0867642	1.11532	OTTHUMG00000173374///RP11-467D6.1
	201806_s_at	-0.211378	0.0829412	1.22631	ATXN2L			211397_x_at	-0.0726415	0.084251	1.11488	KIR2DL2
	219708_at	-0.177325	0.11698	1.22629	NT5M			1556958_at	-0.0296912	0.12698	1.11471	OTTHUMG00000175948///RP1-168L15.6
	219379_x_at	-0.244104	0.0499096	1.22605	ZNF358			217467_at	0.0572388	0.213893	1.1147	BTF3P13///BTF3P13
	237835_at	-0.109842	0.184167	1.22604				220932_at	-0.129162	0.0252187	1.11294
	225005_at	-0.0818111	0.212143	1.226	PHF13			1569750_at	0.000777276	0.154819	1.11268	OTTHUMG00000176877///RP11-385H1.1
	222799_at	-0.113637	0.180138	1.22584	WDR91			236331_at	-0.0456859	0.108022	1.11242	CDKL2
	202152_x_at	-0.175699	0.117864	1.22566	USF2			223776_x_at	-0.12105	0.0306573	1.11088	TINF2
	218874_s_at	-0.294181	-0.00072279	1.22557	ATAT1			231589_at	-0.106464	0.0449157	1.11063	OTTHUMG00000022623///RP5-937E21.8
	202802_at	-0.265341	0.0270048	1.22463	DHPS			1564242_at	-0.168408	-0.0172083	1.11049	AP001065.2///OTTHUMG00000040845
	225560_at	-0.167635	0.124681	1.2246	POMT2			208598_s_at	-0.0686908	0.0820923	1.11017	HUWE1
	202084_s_at	-0.118195	0.174015	1.22451	SEC14L1			216896_at	-0.0739839	0.0748365	1.10866	COL4A3
	227581_at	-0.117325	0.174701	1.22436	TECPR1			1558765_a_at	-0.0126436	0.135557	1.10819	OTTHUMG00000172747///RP3-496C20.1
	228804_at	-0.151286	0.140734	1.22435	DGCR5///LOC100287576///LOC100506454			209328_x_at	-0.139089	0.00707984	1.10663	HIGD2A
	217221_x_at	-0.060096	0.231888	1.22432	RBM10			234521_at	-0.105718	0.0401061	1.10636	OR51I2
	213244_at	-0.211607	0.0803656	1.22431	SCAMP4			226648_at	-0.0595474	0.0826186	1.10356	HIF1AN
	216061_x_at	-0.149022	0.142849	1.22423	PDGFB			242948_x_at	-0.0841701	0.0545352	1.10092
	238401_at	-0.169195	0.122484	1.22406	ENDOV///LOC100507440			1563771_a_at	-0.0311267	0.106906	1.1004
	210013_at	-0.23418	0.0570584	1.22369	HPX			234434_at	-0.120967	0.01694	1.10031	OTTHUMG00000176058///RP11-279O17.1
	218493_at	-0.255958	0.0351251	1.22356	SNRNP25			240563_at	-0.0731105	0.0622655	1.09838
	233306_at	-0.201661	0.0892248	1.22339				217095_x_at	-0.154218	-0.0218906	1.09606	NCR1
	219070_s_at	-0.223942	0.066874	1.22333	MOSPD3			223428_s_at	-0.0268318	0.0961986	1.08902	ISY1
	207640_x_at	-0.118065	0.172666	1.22326	NTN3
	222030_at	-0.0246416	0.265937	1.22313	SIVA1
	211043_s_at	-0.173608	0.116871	1.22305	CLTB
	209113_s_at	-0.260352	0.0300884	1.22301	HMG20B
	214178_s_at	-0.217495	0.072942	1.22301	SOX2
	216754_at	-0.176842	0.113573	1.22299
	236121_at	-0.153876	0.136317	1.2228	OR51E2
	207760_s_at	-0.0735064	0.216687	1.2228	NCOR2
	1558594_at	-0.215874	0.0743025	1.22279	ZNF219
	201871_s_at	-0.196869	0.093239	1.22273	UBXN1
	213887_s_at	-0.317844	-0.0278168	1.22266	POLR2E
	214742_at	-0.0636604	0.226318	1.22262	AZI1
	213570_at	-0.219564	0.0702813	1.22251	EIF4E2
	223967_at	-0.23294	0.0567624	1.22239	ANGPTL6
	227617_at	-0.210162	0.0793317	1.22221	TMEM201
	230313_at	-0.25522	0.0342666	1.22221	OTTHUMG00000175782///RP11-403P17.3
	231846_at	-0.192832	0.0965621	1.22213	FOXRED2
	224469_s_at	-0.0555015	0.233892	1.22213	INF2
	219075_at	-0.157478	0.131862	1.22208	YIPF2
	209435_s_at	-0.20716	0.0820698	1.22199	ARHGEF2
	213223_at	-0.110632	0.178452	1.22186	RPL28
	211056_s_at	-0.162715	0.126171	1.2217	SRD5A1
	213259_s_at	-0.228605	0.0602707	1.22169	SARM1
	201105_at	-0.127059	0.161457	1.22138	LGALS1
	243073_at	-0.155317	0.133074	1.22128
	226916_x_at	-0.124279	0.164091	1.22126	DPP9
	231931_at	-0.0702924	0.218041	1.22123	PRDM15
	206582_s_at	-0.157813	0.130458	1.22118	GPR56
	218384_at	-0.111224	0.176895	1.22105	CARHSP1
	216376_x_at	-0.181504	0.106506	1.22096	AC006370.2///KALP///KALP///OTTHUMG00000036367
	204277_s_at	-0.133131	0.154656	1.22077	TK2
	219753_at	-0.163641	0.123873	1.22053	STAG3
	221967_at	-0.122957	0.164552	1.22053	NXPH4
	230976_at	-0.164668	0.122717	1.22043	AK8
	216381_x_at	-0.0935049	0.193737	1.22031	AKR7A3
	214604_at	-0.143836	0.143243	1.22017	HOXD11
	205845_at	-0.197907	0.0890582	1.22007	CACNA1H
	204473_s_at	-0.177851	0.109	1.21997	ZNF592
	222096_x_at	-0.0948586	0.191915	1.21991	LOC101060414
	220155_s_at	-0.110439	0.176249	1.21984	BRD9
	230557_at	-0.245112	0.0415747	1.21984	XRRA1
	221934_s_at	-0.137878	0.148803	1.21983	DALRD3
	209449_at	-0.00877327	0.277801	1.21974	LSM2
	201557_at	-0.310725	-0.0242913	1.21962	VAMP2
	239953_at	-0.139012	0.147412	1.21961
	214676_x_at	-0.261387	0.0249915	1.21957	MUC3A///MUC3B
	45749_at	-0.250043	0.0362175	1.21947	FAM65A
	210463_x_at	-0.149248	0.136904	1.21938	TRMT1
	218033_s_at	-0.105192	0.18091	1.21934	SNN
	210213_s_at	-0.146933	0.139093	1.21928	EIF6
	1553982_a_at	-0.196651	0.0893157	1.21923	RAB7B
	219039_at	0.0203872	0.306333	1.21921	SEMA4C
	217934_x_at	-0.0784601	0.20736	1.2191	STUB1
	203074_at	-0.0821402	0.203623	1.21906	ANXA8///ANXA8L1///ANXA8L2
	233391_at	-0.109874	0.175701	1.2189	CDH26
	228689_at	-0.210579	0.0749072	1.21882	NDUFA11
	219790_s_at	-0.129152	0.156299	1.21879	NPR3
	239681_at	-0.0648254	0.220618	1.21878	ENTHD2
	222933_at	-0.179617	0.105553	1.21855	MORN1
	205313_at	-0.165765	0.119404	1.21855	HNF1B
	233625_x_at	-0.248391	0.0367346	1.21852	CPSF3L
	227994_x_at	-0.334976	-0.0498966	1.21848	PPDPF
	225995_x_at	-0.219651	0.0653482	1.21841	WASH1///WASH2P
	212776_s_at	-0.186719	0.0982411	1.21838	OBSL1
	1557623_at	-0.120825	0.16373	1.21803
	204925_at	-0.135628	0.148615	1.21777	CTNS
	232185_at	-0.132517	0.151625	1.21769	MROH8
	216724_at	-0.193577	0.0905338	1.21766	DCLK2
	218985_at	-0.107898	0.175907	1.2174	SLC2A8
	224057_s_at	-0.258033	0.0257493	1.21738	THAP4
	242160_at	-0.0577212	0.226018	1.21735
	236730_at	-0.187457	0.0962743	1.21734	GIPC3
	1569139_s_at	-0.0783931	0.205283	1.21729	FAM53A
	232219_x_at	-0.199839	0.0836795	1.21716	USP21
	232520_s_at	-0.206175	0.077314	1.21713	NSFL1C
	207831_x_at	-0.267759	0.0157047	1.21711	DHPS
	221435_x_at	-0.141971	0.141424	1.21706	HYI
	53076_at	-0.143524	0.139783	1.21698	B4GALT7
	205318_at	-0.109133	0.174103	1.21692	KIF5A
	229484_at	-0.0628801	0.220186	1.21678	PPM1J
	227922_x_at	-0.163562	0.119498	1.21677	LOC441124
	207141_s_at	-0.132385	0.150582	1.21669	KCNJ3
	210142_x_at	-0.148024	0.134529	1.21635	FLOT1
	210701_at	-0.174265	0.108086	1.21618	CFDP1
	242259_at	-0.166892	0.115389	1.21612	FAM187B
	204692_at	-0.184486	0.0976833	1.21602	LRCH4///SAP25
	240672_at	-0.171745	0.110392	1.21599	WDR74
	203467_at	0.0814845	0.363452	1.21585	PMM1
	214267_s_at	-0.15124	0.130534	1.21569	CADM4
	1557262_at	-0.200116	0.0816557	1.21569	OTTHUMG00000171522///RP11-66N24.3
	228136_s_at	-0.194182	0.0875834	1.21568	C17orf70
	225259_at	-0.0375178	0.244208	1.21565	RAB6B
	220778_x_at	-0.153222	0.128252	1.21544	SEMA6B
	223123_s_at	-0.129964	0.151385	1.21533	PITHD1
	217912_at	-0.220172	0.0611638	1.21532	DUS1L
	240501_at	-0.209075	0.0722	1.21527
	205086_s_at	-0.165436	0.115765	1.21521	NCAPH2
	214951_at	-0.249361	0.0314546	1.21488	SLC26A10
	36566_at	-0.217212	0.0634708	1.21477	CTNS
	215994_x_at	-0.225083	0.055546	1.21472	TBC1D9B
	207094_at	-0.119279	0.161228	1.21462	CXCR1
	216385_at	-0.122016	0.1582	1.21438	LOC220077
	1568768_s_at	-0.0430272	0.237024	1.21424	BRE-AS1
	200990_at	-0.241616	0.0383305	1.21415	TRIM28
	219860_at	-0.267816	0.0117495	1.21383	LY6G5C
	225063_at	-0.191857	0.0877065	1.21383	UBL7
	203926_x_at	-0.155554	0.12401	1.21383	ATP5D
	229438_at	-0.0905979	0.188768	1.21366
	217913_at	-0.281907	-0.00263023	1.21359	VPS4A
	225605_at	-0.0267213	0.25244	1.21349	TP53I13
	224627_at	-0.183063	0.0960059	1.21341	GBA2
	223518_at	-0.00953796	0.269486	1.21337	DFFA
	204730_at	0.059306	0.338222	1.21328	RIMS3
	242069_at	-0.105554	0.173324	1.21325	CBX5
	217638_at	-0.234757	0.044116	1.21325
	236643_s_at	-0.0897709	0.189077	1.21323	LOC645321
	239636_at	0.0402573	0.318836	1.213	MCF2L
	200793_s_at	-0.3592	-0.0806578	1.21297	ACO2
	202167_s_at	-0.245858	0.0326152	1.21291	MMS19
	242217_s_at	-0.199314	0.079075	1.21284	FBRS
	222065_s_at	-0.242691	0.0356842	1.21283	FLII
	215543_s_at	-0.133689	0.144665	1.21281	LARGE
	225451_at	0.102639	0.380978	1.2128	GRIPAP1
	1561421_a_at	-0.24366	0.0346614	1.21278	OTTHUMG00000157043///RP11-395B7.2
	212312_at	-0.165826	0.11238	1.21269	BCL2L1
	216251_s_at	-0.247521	0.0306562	1.21266	TTLL12
	211677_x_at	-0.214667	0.0634857	1.21264	CADM3
	213085_s_at	-0.0974604	0.180588	1.21255	WWC1
	217928_s_at	-0.0134149	0.264553	1.21249	PPP6R3
	204617_s_at	-0.306955	-0.0289988	1.21248	ACD
	224491_at	-0.0734042	0.20451	1.21244	APOL4
	38691_s_at	-0.0865348	0.191358	1.21242	SFTPC
	202789_at	-0.0800266	0.197769	1.21234	PLCG1
	1560964_at	-0.12896	0.148723	1.21225	OTTHUMG00000176304///RP11-315F22.1
	214010_s_at	-0.203129	0.0743126	1.21204	ATP9B
	203072_at	-0.194509	0.0828782	1.212	MYO1E
	204433_s_at	-0.217979	0.0593587	1.21196	SPATA2
	201377_at	-0.232033	0.0453005	1.21195	UBAP2L
	1552257_a_at	-0.115229	0.161979	1.21185	TTLL12
	235739_at	-0.116988	0.160169	1.2118
	226620_x_at	-0.0682745	0.208814	1.21175	DAZAP1
	240151_at	-0.269968	0.00710621	1.21174	HOXB-AS3
	215535_s_at	-0.0574752	0.219546	1.21169	AGPAT1
	212625_at	-0.115253	0.161697	1.21163	STX10
	201000_at	-0.185161	0.0916649	1.21153	AARS
	228182_at	-0.0759722	0.200823	1.2115	ADCY5
	230956_at	-0.229931	0.0467687	1.21142	C11orf92
	32032_at	-0.129058	0.14746	1.21127	DGCR14///TSSK2
	234042_at	-0.178534	0.097853	1.21116	TAS2R43///TAS2R45
	239485_at	-0.0973443	0.178915	1.21105	CDH4
	236096_at	-0.215307	0.0609497	1.21105	SIPA1L3
	231727_s_at	-0.120565	0.155671	1.21103	MIF4GD
	201511_at	-0.0971981	0.179022	1.21102	AAMP
	218463_s_at	-0.0747031	0.201515	1.21102	MUS81
	206449_s_at	-0.226536	0.0494687	1.21084	MASP1
	210442_at	-0.16715	0.108787	1.21078	IL1RL1
	235559_at	0.0629067	0.338818	1.21076	FAM188B///INMT-FAM188B
	1553796_at	-0.1301	0.145509	1.21051	LOC150622///LOC400940
	59375_at	-0.0946845	0.180853	1.21045	MYO15B
	213367_at	-0.0850894	0.190443	1.21044	LOC155060
	224431_s_at	-0.119966	0.155541	1.21042	SUV420H2
	224312_x_at	-0.216036	0.0594161	1.21037	CPSF3L
	229529_at	-0.12854	0.146867	1.21034	TCF21
	1564630_at	-0.144317	0.130972	1.21024	EDN1
	207314_x_at	-0.14325	0.131987	1.21019	KIR3DL2///LOC727787
	214879_x_at	-0.201237	0.0739853	1.21018	USF2
	222221_x_at	-0.0724438	0.202569	1.21	EHD1
	243354_at	-0.069266	0.20569	1.20996	HYDIN///HYDIN2///LOC100996292///LOC101060699
	232274_at	-0.113293	0.16158	1.20989	CCNL2
	235029_at	-0.15554	0.119075	1.20967	GINS4
	227698_s_at	-0.0521842	0.222315	1.20957	RAB40C
	238607_at	-0.327311	-0.05291	1.20949	ZNF296
	233929_x_at	-0.0732947	0.200988	1.20939	LOC100288778///WASH1///WASH2P///WASH3P
	228388_at	-0.183913	0.0902767	1.20932	NFKBIB
	218596_at	-0.172631	0.101465	1.20924	TBC1D13
	200800_s_at	-0.00694646	0.267077	1.20918	HSPA1A///HSPA1B
	1559139_at	0.0960883	0.370085	1.20915	NOC2L
	221161_at	-0.171569	0.102354	1.20909	ASCL3
	206330_s_at	-0.26002	0.0138529	1.20905	SHC3
	219847_at	-0.10978	0.164068	1.20903	HDAC11
	208971_at	-0.101768	0.172049	1.209	UROD
	243777_at	-0.225332	0.0484595	1.20898	RAB7L1
	212383_at	-0.175791	0.0979974	1.20898	ATP6V0A1
	220968_s_at	-0.185191	0.0885149	1.20891	TSPAN9
	225271_at	-0.112455	0.161016	1.20871	TMEM63B
	232649_at	-0.158107	0.115348	1.2087	GLDN
	1564240_at	-0.0574334	0.215817	1.20853	LOC100130856///PSPN
	232748_at	-0.0935358	0.179709	1.20852	PAPPA
	242330_at	-0.158821	0.11436	1.20847
	240737_at	-0.160556	0.112602	1.20845
	203089_s_at	-0.0717416	0.201044	1.20814	HTRA2
	212682_s_at	-0.195286	0.0772391	1.20792	LMF2
	236232_at	-0.0418664	0.23064	1.2079
	222451_s_at	-0.302081	-0.0296954	1.2078	ZDHHC9
	240147_at	-0.261066	0.0111319	1.20765	C7orf50
	227625_s_at	-0.124323	0.147861	1.20763	STUB1
	218305_at	-0.146509	0.12567	1.20763	IPO4
	237299_at	-0.111035	0.161114	1.20761
	233517_s_at	-0.183925	0.0882047	1.20759	HIF3A
	214386_at	-0.164176	0.1079	1.20754
	213192_at	-0.183485	0.0885038	1.20747	THAP3
	210328_at	-0.149009	0.122915	1.20742	GNMT
	214571_at	-0.0798259	0.191793	1.20716	FGF3
	207618_s_at	-0.0896548	0.181904	1.20711	BCS1L
	40225_at	-0.15851	0.113046	1.20711	GAK
	201700_at	-0.127576	0.143933	1.20707	CCND3
	218555_at	-0.249051	0.0222961	1.20693	ANAPC2
	218679_s_at	-0.126794	0.14451	1.2069	VPS28
	202394_s_at	-0.169084	0.102115	1.20681	ABCF3
	221867_at	-0.143733	0.12739	1.20675	N4BP1
	223232_s_at	-0.186224	0.0846866	1.20657	CGN
	243380_at	-0.155544	0.115178	1.20641
	237847_at	-0.221324	0.0493955	1.20641	NTN1
	217831_s_at	-0.173218	0.0974239	1.20634	NSFL1C
	1563181_a_at	-0.217215	0.0533817	1.20631
	219613_s_at	-0.113124	0.157102	1.206	SIRT6
	207003_at	-0.1055	0.164507	1.20581	GUCA2A
	218103_at	-0.146983	0.122886	1.2057	FTSJ3
	204701_s_at	-0.0253435	0.244462	1.20565	STOML1
	239932_at	-0.205716	0.0640511	1.20561
	1560587_s_at	0.0204739	0.290162	1.20555	PRDX5
	217806_s_at	-0.117217	0.152458	1.20554	POLDIP2
	205679_x_at	-0.286746	-0.0171168	1.2055	ACAN
	233132_at	0.0843858	0.353763	1.20529	LOC96610
	209279_s_at	-0.247568	0.0218085	1.20529	NSDHL
	1566498_at	-0.106456	0.16287	1.20524
	232237_at	-0.207107	0.0621306	1.20517	MDGA1
	215273_s_at	-0.135236	0.133986	1.20516	TADA3
	203911_at	-0.142676	0.126511	1.20513	RAP1GAP
	207832_at	-0.139272	0.129867	1.20509	BAIAP2
	210378_s_at	-0.0409417	0.228135	1.20504	SSNA1
	227833_s_at	-0.25389	0.0150366	1.20491	MBD6
	1569212_at	-0.119972	0.148897	1.20486	LOC619207
	218320_s_at	-0.129443	0.139366	1.20481	NDUFB11
	1559348_a_at	-0.14238	0.126389	1.20478	LOC100507568
	221266_s_at	-0.163352	0.105367	1.20474	DCSTAMP
	225851_at	-0.201769	0.0668785	1.20468	CHURC1-FNTB///FNTB
	215566_x_at	-0.0615273	0.207108	1.20467	LYPLA2
	212786_at	-0.188224	0.0803294	1.2046	CLEC16A
	204930_s_at	-0.043921	0.224565	1.20454	BNIP1
	242071_x_at	-0.070007	0.198435	1.20451	ITGA8
	239885_at	0.0924601	0.360837	1.20445	LOC100996371
	210326_at	-0.176292	0.0920508	1.20442	AGXT
	230566_at	-0.273014	-0.00480242	1.20431	MORC2-AS1
	218774_at	-0.120027	0.147731	1.20394	DCPS
	223719_s_at	-0.163961	0.103693	1.20385	RTBDN
	215261_at	-0.224757	0.0427436	1.20372
	207084_at	-0.191805	0.0754858	1.20355	POU3F2
	231651_at	-0.0997067	0.16757	1.20353	EFCAB13
	212528_at	-0.136332	0.130856	1.20346	DESI1
	236190_at	-0.12878	0.138341	1.2034	CTD-2576D5.4///OTTHUMG00000177273
	227151_at	-0.197144	0.0699648	1.20339	SNX33
	1554094_at	-0.159348	0.107688	1.20333	ENTPD5
	212191_x_at	-0.154247	0.112751	1.2033	RPL13///SNORD68
	217841_s_at	-0.216663	0.0502599	1.20324	PPME1
	227968_at	-0.0329314	0.233875	1.20314	PDDC1
	91952_at	-0.214168	0.0525428	1.20306	DCAF15
	220262_s_at	-0.162012	0.104667	1.20303	DLK2
	237421_at	-0.17312	0.0935288	1.20301	OTTHUMG00000168955///RP11-768F21.1
	218822_s_at	-0.172533	0.0937705	1.20272	LOC100652930///NPEPL1///STX16-NPEPL1
	207211_at	-0.024322	0.241936	1.20268	USP2
	226768_at	-0.267273	-0.00111914	1.2026	GIGYF1
	213590_at	-0.259957	0.00615559	1.20256	SLC16A5
	1552405_at	-0.0974402	0.168671	1.20256	NLRP5
	1558300_at	-0.143402	0.122674	1.20253	EFCAB5
	208265_at	-0.162902	0.103089	1.20246	C2orf83
	237048_at	-0.083496	0.182348	1.20234	OTTHUMG00000175536///RP11-66N11.8
	208494_at	-0.0785974	0.18719	1.20229	SLC6A7
	213526_s_at	-0.126524	0.13914	1.20219	LIN37
	223318_s_at	-0.171031	0.0945906	1.20215	ALKBH7
	1568633_a_at	-0.134643	0.130978	1.20215	OTTHUMG00000176168///RP11-49I11.1
	203691_at	-0.0688036	0.196802	1.20214	PI3
	206681_x_at	-0.0371628	0.228352	1.20207	GP2
	242341_x_at	-0.197719	0.0677953	1.20206	GLYCTK
	202513_s_at	-0.138457	0.127015	1.20203	PPP2R5D
	219366_at	-0.133619	0.13183	1.20201	AVEN
	208104_s_at	-0.0567408	0.208696	1.202	TSC22D4
	223272_s_at	-0.0981124	0.167219	1.20191	NTPCR
	205163_at	-0.199412	0.0658378	1.20184	MYLPF
	204801_s_at	-0.161259	0.10399	1.20184	DHRS12
	227588_s_at	-0.163796	0.101294	1.20171	GET4
	239322_at	-0.19461	0.070478	1.20171	CEP41
	201704_at	-0.078408	0.1864	1.20148	ENTPD6
	232697_at	-0.148482	0.116309	1.20146	LRFN2
	244374_at	-0.0799083	0.184728	1.20133	TINCR
	231025_at	-0.115727	0.148885	1.20131	SYT7
	1564463_at	-0.148171	0.116439	1.20131	LOC100499221
	212083_at	-0.229635	0.0349575	1.2013	TEX261
	206239_s_at	-0.167431	0.0971593	1.2013	SPINK1
	217804_s_at	-0.255802	0.0087656	1.20128	ILF3
	212156_at	-0.204958	0.0595727	1.20125	VPS39
	1558769_s_at	-0.222305	0.0421651	1.2012	DNAH1
	229328_at	-0.10624	0.158206	1.20118	ZNF571-AS1
	215126_at	-0.126957	0.137425	1.20112	OTTHUMG00000172080///RP11-2E17.1
	218531_at	-0.0696472	0.194672	1.20107	TMEM134
	204382_at	-0.13514	0.128559	1.20055	NAT9
	222047_s_at	-0.12304	0.140579	1.20049	SRRT
	227103_s_at	-0.182898	0.0803618	1.20019	ECE2
	205829_at	-0.0203951	0.242747	1.20009	HSD17B1
	224574_at	-0.188374	0.0746506	1.19999	C17orf49///RNASEK-C17orf49
	221501_x_at	-0.132189	0.130828	1.19999	NPIPA2///NPIPA3///NPIPA5///PKD1P1
	1553532_a_at	-0.231562	0.0314025	1.19994	ZNF341
	217923_at	-0.0744471	0.188474	1.19991	PEF1
	215178_x_at	-0.0866329	0.176247	1.19987	NAAA
	226292_at	-0.123644	0.139224	1.19986	CAPN5
	1560559_at	-0.0834153	0.1792	1.19965
	206491_s_at	-0.300238	-0.0376308	1.19964	NAPA
	225891_at	-0.184681	0.0779219	1.19964	TPRN
	218143_s_at	-0.181805	0.0807411	1.19959	SCAMP2
	212456_at	-0.100074	0.162448	1.19957	CLUH
	221926_s_at	-0.312765	-0.0502572	1.19956	IL17RC
	204231_s_at	-0.153599	0.108785	1.19946	FAAH
	218835_at	-0.175279	0.0869998	1.19937	SFTPA2
	240181_at	-0.175875	0.0863324	1.19931	ZSCAN12
	230983_at	-0.0840934	0.178016	1.19923	FAM129C
	1556154_a_at	-0.172149	0.0897768	1.19908	SNAI3-AS1
	223979_x_at	-0.297226	-0.0353656	1.19902	FTCD
	202328_s_at	-0.171092	0.0906937	1.19896	LOC101060429///PKD1
	219346_at	-0.0728341	0.188933	1.19895	LRFN3
	219445_at	-0.0854605	0.176252	1.1989	GLTSCR1
	202791_s_at	-0.172052	0.0894919	1.19876	PPP6R2
	238012_at	0.0605684	0.322088	1.19874	DPP7
	242199_at	-0.233941	0.0275738	1.19874
	236442_at	-0.246135	0.0153725	1.19873	DPF3
	218758_s_at	-0.144701	0.116726	1.19866	RRP1
	235407_at	-0.169259	0.0920844	1.19859
	202135_s_at	-0.194273	0.0669037	1.19846	ACTR1B
	1558342_x_at	0.0197527	0.280927	1.19845	DIXDC1
	221876_at	-0.102464	0.158655	1.19841	ZNF783
	1566786_at	-0.126008	0.135109	1.19841
	1554349_at	-0.127644	0.133465	1.1984	XRCC6BP1
	208749_x_at	-0.177757	0.0833223	1.19837	FLOT1
	202927_at	-0.131776	0.129253	1.19833	PIN1
	224626_at	-0.226543	0.034444	1.1983	SLC35A4
	1559064_at	-0.059678	0.201299	1.19829	NUP153
	233049_x_at	-0.137757	0.123102	1.19819	STUB1
	212147_at	-0.0749101	0.185946	1.19819	SMG5
	240024_at	-0.102206	0.158625	1.19817	SEC14L2
	214206_at	-0.137325	0.123464	1.19813	PPIL6
	210016_at	-0.105641	0.155119	1.19811	MYT1L
	242010_at	-0.081149	0.179562	1.19807
	1569732_at	-0.20554	0.0550375	1.19796	CTB-186H2.3///OTTHUMG00000180201
	221708_s_at	-0.0331312	0.227432	1.19795	UNC45A
	1559110_at	-0.112021	0.148514	1.19792	OTTHUMG00000003650///RP1-212P9.2
	243962_at	-0.151854	0.108515	1.19779
	1569748_at	-0.136235	0.124119	1.19777	PRKCZ
	243148_at	-0.145007	0.115241	1.19768
	214870_x_at	-0.10893	0.151216	1.1976	LOC101060412///NPIPA1///NPIPA2///NPIPA3///NPIPA5///NPIPA7///NPIPA8///PKD1P1
	209380_s_at	-0.126762	0.133186	1.19744	ABCC5
	210418_s_at	-0.11283	0.146862	1.19722	IDH3B
	202500_at	-0.0241981	0.235397	1.19714	DNAJB2
	207727_s_at	-0.102095	0.157096	1.19681	MUTYH
	224514_x_at	-0.153706	0.105344	1.19669	IL17RC
	204095_s_at	-0.122598	0.13643	1.19667	ELL
	202556_s_at	-0.253635	0.00539017	1.19667	MCRS1
	234617_at	-0.116251	0.142631	1.19655	OR52D1
	225245_x_at	0.0637753	0.322511	1.19643	H2AFJ
	240684_at	-0.235508	0.022947	1.1962
	220433_at	-0.191457	0.0669847	1.19619	PRRG3
	242786_at	-0.188541	0.0698814	1.19617	SBF2-AS1
	214450_at	-0.236515	0.0217456	1.19604	CTSW
	204178_s_at	-0.00253545	0.255667	1.19599	LOC101059993///RBM14
	33579_i_at	-0.127248	0.13075	1.19582	GALR3
	233911_s_at	-0.200025	0.057967	1.19581	PPM1H
	208384_s_at	-0.229572	0.0284182	1.19581	MID2
	242394_at	-0.144752	0.113118	1.19571	CNKSR3
	234045_x_at	-0.271633	-0.0137666	1.19571	BHLHE23
	211258_s_at	-0.161331	0.096515	1.19569	TGFA
	235375_x_at	-0.23415	0.0236596	1.19566	TTC9B
	203114_at	-0.124248	0.133511	1.19562	SSSCA1
	1557841_at	-0.146215	0.111473	1.19556
	243056_at	-0.0610314	0.196565	1.19549	C12orf60
	1562926_at	-0.106652	0.150899	1.19545
	237872_at	-0.0829345	0.174346	1.19522	LOC100505697
	214585_s_at	-0.240211	0.0169291	1.19511	VPS52
	1569859_at	-0.16991	0.0871653	1.19505	SUCLA2-AS1///SUCLA2-AS1
	54970_at	-0.0463719	0.210647	1.19501	ZMIZ2
	243983_at	-0.198302	0.0587001	1.19499	OTTHUMG00000182535///RP11-120K24.5
	229813_x_at	-0.06544	0.19156	1.19499	DAZAP1
	225035_x_at	-0.086046	0.170928	1.19497	LOC100288778///WASH1///WASH2P///WASH3P///WASH7P
	215714_s_at	-0.213495	0.043393	1.1949	SMARCA4
	1557628_s_at	-0.160386	0.0964134	1.19483	LOC283745
	234669_x_at	-0.0465708	0.210162	1.19477	C11orf30
	227879_at	-0.192958	0.0636714	1.19468	ALKBH7
	212955_s_at	-0.0743811	0.182201	1.19464	POLR2I
	212739_s_at	-0.086067	0.170387	1.19454	NME4
	244499_at	-0.0713657	0.185032	1.19449	THAP2
	221657_s_at	-0.222145	0.0341834	1.19444	ASB6
	225844_at	0.00233661	0.258665	1.19443	POLE4
	1564573_at	-0.231256	0.025024	1.1944	IFITM10
	211370_s_at	-0.10843	0.147731	1.1943	MAP2K5
	218524_at	-0.0678469	0.188295	1.19428	E4F1
	1553432_s_at	-0.128284	0.12783	1.19426	LOC101060424///LOC653786///OTOA
	220641_at	-0.152089	0.103832	1.1941	NOX5
	1552841_s_at	-0.174661	0.081216	1.19406	BCL2L14
	202212_at	-0.192676	0.0630882	1.19397	PES1
	222296_at	-0.208055	0.0476751	1.19394
	226168_at	-0.0481934	0.207527	1.19393	ZFAND2B
	210129_s_at	-0.190872	0.0648475	1.19393	ARPC4-TTLL3///TTLL3
	203577_at	0.0613347	0.316995	1.19388	GTF2H4
	220273_at	-0.151958	0.103536	1.19374	IL17B
	1560764_at	-0.126644	0.128831	1.19373
	206139_at	-0.166974	0.0884649	1.1937	PI4KB
	236110_at	-0.155193	0.100206	1.19367	CTD-2001I24.1///OTTHUMG00000184162
	223844_at	-0.0551551	0.200187	1.19362	ADAMTS13
	1554826_at	-0.0945823	0.160755	1.19361	CDK15
	221226_s_at	-0.136268	0.118865	1.19345	ASIC4
	208687_x_at	-0.198005	0.0569965	1.19334	HSPA8///SNORD14C///SNORD14D
	216306_x_at	-0.0642792	0.19071	1.19333	MIR4745///PTBP1
	206729_at	-0.0744196	0.180565	1.19332	TNFRSF8
	218950_at	-0.10503	0.149755	1.19316	ARAP3
	241447_at	-0.16616	0.0883635	1.19294	ING5
	233698_at	-0.116248	0.138234	1.19291
	210150_s_at	-0.138138	0.1163	1.19287	LAMA5
	234712_at	-0.0721597	0.182168	1.19278	LINC00470
	212619_at	-0.169054	0.0850842	1.19262	TMEM194A
	223852_s_at	-0.0967159	0.156975	1.19225	STK40
	217854_s_at	-0.184485	0.0691782	1.19223	POLR2E
	1555804_a_at	-0.139937	0.113697	1.19221	MAP3K19
	1564591_a_at	-0.188732	0.0648056	1.19213	TMC1
	235741_at	-0.154465	0.0990635	1.19212	PPIA
	227131_at	-0.109673	0.143825	1.19209	MAP3K3
	207576_x_at	-0.122318	0.131164	1.19208	OXT
	220886_at	-0.118729	0.134749	1.19208	GABRQ
	242804_at	-0.115488	0.137989	1.19208	POLN
	1553306_at	-0.077651	0.175807	1.19206	CASP8
	227824_at	-0.0723653	0.181062	1.19204	PRKCB
	215137_at	-0.159323	0.0938424	1.19182
	203826_s_at	-0.134727	0.118382	1.19177	PITPNM1
	225333_at	-0.166928	0.0861476	1.19175	ZNF496
	219916_s_at	-0.174654	0.0783573	1.19169	RNF39
	211831_s_at	-0.112101	0.140812	1.19161	THPO
	1564339_a_at	-0.200814	0.0520813	1.1916	CHRM3
	201640_x_at	-0.189999	0.0628319	1.19154	CLPTM1
	223193_x_at	-0.0640548	0.188542	1.19135	FAM162A
	216891_at	-0.189318	0.0631041	1.19121
	1554026_a_at	-0.162999	0.0892848	1.19109	MYO10
	221874_at	-0.0366255	0.215651	1.19109	KIAA1324
	217917_s_at	-0.252671	-0.000481415	1.19101	DYNLRB1
	217096_at	-0.156514	0.0955557	1.19091	PCLO
	222301_at	-0.208474	0.0435599	1.19089	C1orf61
	200060_s_at	-0.0895334	0.162477	1.19087	RNPS1
	214991_s_at	-0.0978339	0.154172	1.19086	PIGO
	225993_at	-0.150661	0.101274	1.1908	EARS2
	229724_at	-0.0852064	0.166703	1.19078	GABRB3
	213634_s_at	-0.0929299	0.158873	1.19069	TRMU
	219964_at	-0.048218	0.203541	1.19066	ST7L
	217244_at	-0.0948499	0.156852	1.19061	DNAJA1P4///DNAJA1P4
	231436_at	-0.100391	0.151212	1.19053	OTTHUMG00000172252///RP11-489D6.2
	219419_at	-0.162032	0.0895542	1.19052	RBFA
	205212_s_at	-0.131893	0.119578	1.19042	ACAP1
	206920_s_at	-0.276455	-0.0250599	1.19036	GLE1
	229468_at	-0.00588788	0.245501	1.19035	CDK3///TEN1-CDK3
	1561910_at	-0.112212	0.139115	1.1903
	222764_at	-0.0382113	0.213066	1.19026	ASRGL1
	209950_s_at	-0.0750418	0.175997	1.19006	VILL
	233565_s_at	-0.112509	0.138455	1.19	FKBP1A-SDCBP2///SDCBP2
	209246_at	-0.0489616	0.201809	1.18984	ABCF2
	1556789_a_at	-0.174957	0.0756022	1.18967	PAXBP1-AS1
	231196_x_at	-0.21123	0.0392902	1.18964	LINC00202-1
	235933_at	-0.186172	0.0643219	1.18961	FLJ32154
	207621_s_at	-0.0979714	0.152459	1.18956	PEMT
	202253_s_at	-0.231599	0.0187925	1.18953	DNM2
	208831_x_at	-0.150842	0.0991437	1.1892	SUPT6H
	65133_i_at	-0.268164	-0.0182035	1.18917	INO80B///INO80B-WBP1
	239814_at	-0.0896365	0.159965	1.18888	LOC100506860
	220801_s_at	-0.200026	0.0495704	1.18887	HAO2
	232683_s_at	-0.170967	0.0785641	1.18882	PARP6
	227327_at	-0.0968396	0.152628	1.18877	MEGF8
	226340_x_at	-0.0130546	0.236361	1.18873	LOC100288778///WASH1///WASH2P///WASH3P///WASH7P
	221612_at	-0.0577225	0.191465	1.18854	LRTM1
	207878_at	-0.187992	0.0611712	1.18852	KRT76
	207281_x_at	-0.132942	0.116036	1.18836	VCX2
	220480_at	-0.0984968	0.150425	1.18832	HAND2
	209215_at	-0.127844	0.121067	1.18831	MFSD10
	1561112_at	-0.203303	0.0456001	1.1883
	231423_s_at	-0.192146	0.0567169	1.18827	ANKRD16
	202755_s_at	-0.151721	0.0970394	1.18819	GPC1
	201591_s_at	-0.0875503	0.161198	1.18818	NISCH
	217289_s_at	-0.21029	0.0383868	1.18812	SLC37A4
	205847_at	-0.0346485	0.214016	1.18811	PRSS22
	65521_at	-0.0273516	0.221291	1.18809	UBE2D4
	230142_s_at	0.0727299	0.321345	1.18807	CIRBP
	206889_at	-0.154515	0.0940942	1.18806	PDIA2
	202159_at	-0.146408	0.102008	1.1879	FARSA
	1555895_at	-0.181943	0.0664564	1.18789	DNM2
	205058_at	-0.107677	0.140671	1.18785	SLC26A1
	212054_x_at	-0.189766	0.0585232	1.1878	TBC1D9B
	209556_at	-0.106832	0.141362	1.18772	NCDN
	204200_s_at	-0.109896	0.138022	1.18749	PDGFB
	221284_s_at	-0.292079	-0.0442291	1.18744	SRC
	205897_at	-0.162732	0.0851112	1.18743	NFATC4
	209482_at	-0.114084	0.133744	1.18742	POP7
	205777_at	-0.0301744	0.217608	1.18738	DUSP9
	223903_at	-0.218473	0.0292946	1.18737	TLR9
	223116_at	-0.1828	0.0649642	1.18737	BCAR1
	206445_s_at	-0.0544658	0.193276	1.18735	PRMT1
	212401_s_at	-0.126869	0.120851	1.18733	CDK11A///CDK11B
	204743_at	-0.136714	0.110888	1.18723	TAGLN3
	223865_at	-0.180846	0.0667249	1.18721	SOX6
	1558181_at	-0.0811983	0.166372	1.18721	LOC100506369
	224506_s_at	-0.158414	0.0891279	1.18718	PPAPDC3
	239327_at	-0.174039	0.0734989	1.18718
	201194_at	-0.160152	0.0873749	1.18717	SEPW1
	209825_s_at	-0.0578543	0.189656	1.18716	MIR3658///UCK2
	219125_s_at	-0.0767995	0.170658	1.18711	SLC50A1
	39705_at	-0.145051	0.102368	1.18708	SIN3B
	1552496_a_at	-0.0905821	0.156822	1.18707	COBL
	238024_at	-0.167736	0.079665	1.18707	AC100830.4///OTTHUMG00000178466
	200022_at	-0.255319	-0.00792046	1.18706	RPL18
	216641_s_at	-0.0849451	0.162437	1.18705	LAD1
	231168_at	-0.149074	0.0982634	1.18701
	216530_at	-0.107845	0.139451	1.18698
	218773_s_at	0.0612087	0.308453	1.18694	MSRB2
	204251_s_at	0.0759979	0.323196	1.1869	CEP164
	211255_x_at	-0.210631	0.036562	1.1869	DEDD
	201247_at	-0.132737	0.114442	1.18688	SREBF2
	233900_at	-0.142244	0.1049	1.18686
	1560451_at	-0.174347	0.072721	1.18679
	210482_x_at	-0.0911287	0.155926	1.18678	MAP2K5
	237397_at	-0.0663656	0.180666	1.18676
	236406_at	-0.0932363	0.153731	1.18671	ZNF324B
	203093_s_at	-0.172227	0.0746756	1.18666	TIMM44
	215082_at	-0.170169	0.0766508	1.18659	ELOVL5
	210023_s_at	-0.317382	-0.0705714	1.18658	PCGF1
	220203_at	-0.179851	0.0668796	1.18652	BMP8A
	222034_at	-0.00817113	0.238441	1.18642	GNB2L1///SNORD95///SNORD96A
	236893_at	-0.138942	0.10766	1.18641	HOXB-AS3
	209104_s_at	-0.0859344	0.160662	1.1864	NHP2
	213242_x_at	-0.109382	0.136879	1.18613	CEP170B
	216760_at	-0.0263597	0.219888	1.18612	HRASLS2
	1567320_at	-0.160268	0.0859137	1.18606
	232400_at	-0.104932	0.141202	1.18602
	211566_x_at	-0.206047	0.0400499	1.18599	BRE
	200041_s_at	-0.180439	0.0655205	1.18588	ATP6V1G2-DDX39B///DDX39B///SNORD84
	205873_at	-0.0958198	0.150108	1.18585	PIGL
	213498_at	-0.251081	-0.00524883	1.18578	CREB3L1
	209354_at	0.0249974	0.270815	1.18576	TNFRSF14
	219052_at	0.024207	0.269963	1.18571	HPS6
	213257_at	-0.0745856	0.171071	1.18563	SARM1
	1555006_at	-0.190612	0.0550174	1.18561	WDR66
	201781_s_at	-0.187661	0.0579529	1.1856	AIP
	227477_at	0.0266397	0.272157	1.18552	ZMYND19
	231395_at	-0.128028	0.117433	1.18547	ATP8A2
	240456_at	-0.0663773	0.179033	1.18543	ANKRD55
	213972_at	-0.0620752	0.183221	1.18534	OTTHUMG00000160932///RP11-79P5.2
	244605_at	-0.184365	0.0608503	1.18527
	218887_at	-0.20617	0.0390087	1.18524	MRPL2
	237336_at	-0.109018	0.136111	1.1852	ADD2
	221762_s_at	-0.230798	0.0142885	1.18516	PCIF1
	203891_s_at	-0.0111601	0.2339	1.18514	DAPK3///MIR637
	211558_s_at	-0.172867	0.0721776	1.18513	DHPS
	215797_at	-0.0965338	0.148446	1.18508	TRAV8-3
	236579_at	-0.142639	0.102208	1.18497	NKX2-1-AS1
	202027_at	-0.101547	0.143245	1.18492	TMEM184B
	234738_s_at	0.0108808	0.255631	1.18489	KLHDC4///LOC100129637
	237913_at	-0.155638	0.0890413	1.18483	LOC100506348
	219900_s_at	-0.0744643	0.170198	1.18482	ZNF446
	225505_s_at	0.0228335	0.267373	1.18471	PCED1A
	201272_at	-0.232758	0.0116447	1.1846	AKR1B1
	215258_at	-0.119001	0.125339	1.18455	CADM4
	219009_at	-0.122839	0.121387	1.18446	C14orf93
	1562222_at	-0.0825505	0.161594	1.18439	OTTHUMG00000176209///RP11-231E4.2
	221711_s_at	-0.0909145	0.153206	1.18437	BABAM1
	241552_at	-0.0971907	0.146904	1.18435	AA06
	206252_s_at	-0.0795743	0.164506	1.18434	AVPR1A
	211950_at	-0.160655	0.083256	1.1842	UBR4
	1564129_a_at	-0.123903	0.12	1.18419
	217466_x_at	-0.167474	0.0763771	1.18415	RPS2///SNORA64
	239801_at	-0.185838	0.0577189	1.18391	RNF40
	205411_at	0.0478125	0.291272	1.18383	STK4
	210837_s_at	-0.0416501	0.201732	1.18376	PDE4D
	232079_s_at	-0.264364	-0.0210149	1.18374	PVRL2
	239338_x_at	-0.0311813	0.212161	1.18373
	1569723_a_at	-0.0923538	0.150832	1.1836	SPIRE2
	212285_s_at	-0.115314	0.127859	1.18359	AGRN
	202866_at	-0.204488	0.0385868	1.18351	DNAJB12
	212669_at	-0.379465	-0.136457	1.18346	CAMK2G
	225398_at	-0.0354889	0.207428	1.18338	RPUSD4
	203965_at	-0.040851	0.201961	1.1833	USP20
	212001_at	-0.100327	0.142444	1.18326	SUGP2
	215530_at	-0.172585	0.0701414	1.18323	FANCA
	220701_at	-0.0267573	0.215944	1.18321	LINC00216
	217876_at	-0.0745596	0.168139	1.1832	GTF3C5
	1568812_at	-0.0997684	0.142929	1.1832	LOC100507140
	209219_at	-0.199935	0.042391	1.1829	MIR1236///NELFE
	1566210_at	-0.120793	0.12152	1.18289
	227882_at	-0.172908	0.0691892	1.18271	FKRP
	35671_at	-0.142685	0.0993513	1.18266	GTF3C1
	213771_at	-0.248809	-0.00679255	1.18264	IRF2BP1
	213966_at	-0.12443	0.117529	1.1826	HMG20B
	209873_s_at	-0.0873165	0.154539	1.18251	PKP3
	64438_at	-0.0751626	0.166676	1.1825	OGFOD3
	224732_at	-0.0171693	0.224452	1.18232	CHTF8
	219337_at	-0.176855	0.0647534	1.18231	C1orf159
	241117_at	-0.135251	0.106302	1.18226	LOXHD1
	223353_at	-0.155425	0.0860339	1.18219	MOB2
	209978_s_at	-0.0681573	0.173283	1.18217	LPA///PLG
	225075_at	-0.0774501	0.163926	1.18212	PDRG1
	202799_at	-0.166404	0.0748149	1.18199	CLPP
	204090_at	-0.0217822	0.219398	1.18196	STK19
	207880_at	-0.111017	0.130159	1.18196	ADAM11
	201128_s_at	-0.036996	0.204122	1.18191	ACLY
	232567_at	-0.114607	0.126474	1.18188	ARHGAP8///PRR5-ARHGAP8
	244393_x_at	-0.0119448	0.229068	1.18182
	234124_at	-0.0844437	0.156455	1.18173
	224620_at	-0.15176	0.0890332	1.18164	MAPK1
	1562899_at	-0.113225	0.127481	1.18157
	216674_at	-0.157697	0.0829838	1.18155	HES2
	212059_s_at	-0.165204	0.075386	1.18148	TRPC4AP
	219328_at	-0.116472	0.123929	1.18132	DDX31
	208445_s_at	0.0107115	0.251106	1.18132	BAZ1B
	206650_at	-0.041634	0.198722	1.18128	IQCC
	218258_at	-0.0507467	0.189547	1.18123	POLR1D
	209856_x_at	-0.129881	0.110382	1.18121	ABI2
	1561093_at	-0.103578	0.136655	1.18118	SLC22A25
	242957_at	0.00860495	0.248833	1.18118	VWCE
	1562028_at	-0.122711	0.117513	1.18118	CCND3
	220264_s_at	-0.109905	0.130247	1.18112	GPR107
	234414_at	-0.137762	0.102326	1.18106	NUTM2F///NUTM2G
	234053_at	-0.0679141	0.172154	1.18105	OTTHUMG00000019258///RP11-442O18.2
	208603_s_at	-0.123714	0.116297	1.181	MAPK8IP2
	205597_at	-0.0723614	0.167426	1.18082	SLC44A4
	204346_s_at	0.00788562	0.247586	1.18075	RASSF1
	1564485_at	-0.114134	0.125508	1.1807	LINC00887
	211603_s_at	-0.0917246	0.147861	1.18065	ETV4
	217087_at	0.0316058	0.271075	1.18056	C1orf68
	202261_at	-0.25942	-0.0199586	1.18055	VPS72
	222126_at	0.0928244	0.332193	1.18048	AGFG2
	216461_at	-0.109076	0.130276	1.18046
	220075_s_at	-0.106532	0.13259	1.18027	CDHR5
	232147_at	-0.128554	0.110546	1.18026	SLX4
	227679_at	0.0735946	0.312686	1.18025	HDAC11
	227575_s_at	-0.0381452	0.200897	1.18021	NRDE2
	1558281_a_at	-0.0857069	0.153143	1.18005	TMEM184A
	225637_at	-0.110715	0.128114	1.18003	DEF8
	230622_at	-0.121466	0.117359	1.18003	MLLT4
	1563300_at	-0.128972	0.109848	1.18003	OTTHUMG00000168644///RP11-319E16.1
	1555807_a_at	-0.0484192	0.190397	1.18002	MOG
	1566737_at	-0.14509	0.0935248	1.17986	LOC728716
	243104_at	-0.187961	0.0503424	1.1796	AC005498.3///OTTHUMG00000181946
	241467_at	-0.238073	0.000205994	1.17958
	223186_at	-0.155331	0.0829084	1.17955	TMEM189///TMEM189-UBE2V1///UBE2V1
	213460_x_at	-0.0845173	0.15368	1.17952	NSUN5P1///NSUN5P2
	1553155_x_at	-0.0861359	0.151912	1.1794	ATP6V0D2
	1557465_at	-0.135876	0.102056	1.1793	LINC00282
	224462_s_at	0.0403548	0.278212	1.17924	CHCHD6
	201066_at	-0.153757	0.0840078	1.17916	CYC1
	208255_s_at	-0.2001	0.0376572	1.17916	FKBP8
	1560713_a_at	-0.121711	0.116022	1.17914	ELFN2
	208984_x_at	0.0109308	0.248659	1.17913	RBM10
	225067_at	-0.0788897	0.158833	1.17913	ULK3
	237010_at	-0.102585	0.13513	1.17912
	1556914_at	-0.151022	0.086639	1.17908	LOC100652911
	237401_at	-0.140076	0.0975594	1.17906	ACTN1
	220914_at	-0.156586	0.0810475	1.17906	LOC100996341
	218866_s_at	0.0223168	0.259947	1.17905	POLR3K
	218328_at	-0.042449	0.195172	1.17905	COQ4
	222571_at	0.066875	0.304456	1.17901	ST6GALNAC6
	1561651_s_at	-0.144229	0.0932157	1.1789	TAL1
	1554117_at	-0.17288	0.0644736	1.17883	CCDC60
	242683_at	-0.155474	0.0817884	1.17875	LINC00668
	239041_at	-0.130683	0.106374	1.17859	HIST1H2AK
	221857_s_at	-0.00546625	0.231526	1.17853	TJAP1
	225261_x_at	-0.191801	0.0451118	1.17847	NELFCD
	223637_s_at	0.0616308	0.298528	1.17846	FAM160A2
	201276_at	-0.0981868	0.138673	1.17843	RAB5B
	219270_at	-0.184463	0.0523856	1.17842	CHAC1
	213444_at	-0.157899	0.0788995	1.17837	ZNF862
	221488_s_at	-0.167828	0.0687248	1.17817	CUTA
	224267_x_at	-0.206828	0.0297116	1.17816	ZAN
	210579_s_at	-0.104801	0.131554	1.17801	TRIM10
	202182_at	-0.0192014	0.217112	1.17798	KAT2A
	225218_at	-0.144549	0.0917545	1.17797	ZFYVE27
	205994_at	-0.130433	0.105866	1.17797	ELK4
	220008_at	-0.254992	-0.0187016	1.17796	PEAK1
	32836_at	-0.10651	0.129768	1.17795	AGPAT1
	226744_at	-0.120551	0.115639	1.17788	METTL16
	238487_at	-0.12088	0.115309	1.17788	GNL1
	1567704_at	-0.129108	0.107002	1.17781	TFE3
	210501_x_at	-0.144013	0.0917376	1.17752	EIF3K
	212000_at	-0.1077	0.127949	1.17744	SUGP2
	1553544_at	-0.0870971	0.148352	1.17727	GPR101
	235180_at	-0.00321237	0.232213	1.17725	STYX
	1559597_at	-0.0820076	0.15337	1.17721
	208686_s_at	0.0262892	0.261588	1.17715	BRD2
	214507_s_at	-0.132153	0.102816	1.17688	EXOSC2
	224163_s_at	-0.0593039	0.175573	1.17681	DMAP1
	231056_at	-0.212912	0.0219232	1.17677	AC018755.16///OTTHUMG00000183496
	45572_s_at	-0.187652	0.0471556	1.17675	GGA1
	1557897_at	-0.109174	0.125609	1.17673
	203759_at	-0.051619	0.183158	1.17672	ST3GAL4
	1566137_s_at	-0.174641	0.0600945	1.17669
	206619_at	-0.091968	0.142672	1.17661	DKK4
	219095_at	-0.156159	0.0784476	1.17659	JMJD7///JMJD7-PLA2G4B///PLA2G4B
	218581_at	-0.249746	-0.0151777	1.17655	ABHD4
	221121_at	-0.195637	0.0386875	1.17636	CXorf48
	216424_at	-0.0866662	0.147576	1.17629	CD4
	232972_at	-0.0995028	0.134732	1.17628	C17orf72
	210975_x_at	-0.182242	0.0519799	1.17627	FASTK
	201221_s_at	-0.109514	0.124692	1.17626	SNRNP70
	243568_at	-0.120214	0.113969	1.17624
	50277_at	-0.180525	0.053651	1.17623	GGA1
	200619_at	-0.160231	0.0739162	1.17621	SF3B2
	242275_at	-0.126966	0.107144	1.17618
	221665_s_at	-0.13076	0.10322	1.17607	EPS8L1
	227331_at	-0.0651351	0.168752	1.176	ZNF740
	207007_at	-0.0731361	0.160736	1.17599	NR1I3
	1558874_a_at	-0.101204	0.132663	1.17598
	216958_s_at	-0.195697	0.0381293	1.17595	IVD
	214183_s_at	-0.165986	0.0677979	1.17592	TKTL1
	1569374_at	-0.0988975	0.13461	1.17569	C3orf62
	220143_x_at	0.0560435	0.289544	1.17568	LUC7L
	221836_s_at	-0.253045	-0.0195525	1.17568	TRAPPC9
	1561449_at	-0.0907123	0.142779	1.17568
	231753_s_at	-0.170948	0.0624708	1.17562	PCDHGC4
	241035_s_at	-0.16921	0.0641197	1.17555
	1555503_a_at	-0.19029	0.0428801	1.17541	TMCC2
	202189_x_at	-0.0496587	0.183427	1.17535	MIR4745///PTBP1
	221817_at	-0.175649	0.0574362	1.17535	DOLPP1
	223482_at	0.0966469	0.329611	1.17525	TMEM120A
	225756_at	0.0655781	0.298502	1.17521	CSNK1E
	1552337_s_at	-0.127584	0.1053	1.17518	HOXD4
	204811_s_at	-0.0364918	0.196046	1.1749	CACNA2D2
	1554010_at	-0.10819	0.124273	1.17484	NDST1
	1552766_at	-0.0807575	0.151562	1.17472	HS6ST2
	230823_at	-0.115107	0.117185	1.1747
	204883_s_at	-0.154943	0.0772551	1.17462	HUS1
	1566182_at	-0.236705	-0.00454388	1.17459
	221463_at	-0.0543792	0.177528	1.17439	CCL24
	44617_at	-0.147762	0.0841399	1.17438	OGFOD2
	208188_at	-0.178968	0.0527672	1.17425	KRT9
	204862_s_at	0.0895625	0.321239	1.1742	NME3
	229365_at	-0.151975	0.0795068	1.17404	PPP1R3F
	211609_x_at	-0.138917	0.092458	1.17395	PSMD4
	243285_at	-0.136571	0.0946982	1.17387	LOC283335
	218114_at	-0.0955125	0.135722	1.17384	GGA1
	206200_s_at	-0.182768	0.0483982	1.17378	ANXA11
	215951_at	-0.239979	-0.0091588	1.1735	OTTHUMG00000172984///RP11-114H24.6
	230691_at	-0.096288	0.134441	1.17343	STX1B
	231320_at	-0.165346	0.0653654	1.17341	EBP
	221494_x_at	-0.187421	0.043062	1.17323	EIF3K
	202344_at	-0.234459	-0.00399828	1.17321	HSF1
	205035_at	-0.151029	0.0792451	1.17306	CTDP1
	227773_at	-0.145705	0.0843203	1.17286	SAMD10
	241326_at	-0.12942	0.100573	1.17283	AK7
	233643_at	-0.13961	0.0903472	1.1728	FAM86B3P///FAM90A1///FAM90A25P///FAM90A2P
	233439_at	-0.202131	0.0276207	1.17263	LETM1
	222482_at	0.0530905	0.282834	1.17263	SSBP3
	221339_at	-0.207267	0.0224453	1.1726	OR10C1
	214523_at	-0.155964	0.0736867	1.17255	CEBPE
	1556232_at	-0.118825	0.110817	1.17254	KIF6
	236585_at	-0.0904234	0.139144	1.17248	OTTHUMG00000184086///RP5-894A10.6
	236036_at	-0.156664	0.0728395	1.17243	LOC100506343
	232078_at	-0.210055	0.0193569	1.17236	PVRL2
	208416_s_at	-0.15166	0.0777076	1.17232	SPTB
	209110_s_at	-0.00415442	0.225206	1.17232	RGL2
	1553063_at	-0.141952	0.0872522	1.17219	GPR78
	201651_s_at	0.0477942	0.276981	1.17217	PACSIN2
	234746_at	-0.0468914	0.182256	1.17214
	231509_at	-0.191075	0.038047	1.17212	PPP1R17
	230094_at	-0.0801193	0.148946	1.17208	KLF13
	238196_at	-0.111932	0.117043	1.172	LOC285095
	216017_s_at	-0.149608	0.0793618	1.172	NAB2
	208053_at	-0.146896	0.0820297	1.17196	GUCY2F
	240136_at	-0.154075	0.0748353	1.17195
	64474_g_at	-0.196213	0.0326235	1.17189	DGCR8///MIR1306
	219491_at	-0.0640357	0.164716	1.17182	LRFN4
	232220_at	-0.111443	0.117265	1.17179	S100A7A
	225650_at	-0.237494	-0.00882778	1.17175	SAMD1
	244732_at	0.0804914	0.309024	1.17164
	1562731_s_at	-0.00945155	0.219062	1.17163	MDS2
	236064_at	-0.172434	0.0556378	1.17127	SLC25A35
	202093_s_at	-0.0669475	0.161047	1.17121	PAF1
	226738_at	-0.122991	0.104963	1.17117	WDR81
	1553973_a_at	-0.119026	0.108862	1.17112	SPINK6
	222841_s_at	-0.0764585	0.15142	1.17111	TIMM22
	1556479_at	-0.182575	0.0450091	1.17087
	206431_x_at	-0.155956	0.0716245	1.17087	TBC1D9B
	213078_x_at	-0.214364	0.0131585	1.17082	LPCAT4
	201347_x_at	-0.287806	-0.060298	1.17081	GRHPR
	1554846_at	-0.0681824	0.159277	1.17077	CCDC158
	202977_s_at	-0.121146	0.106289	1.17075	CREBZF
	204509_at	-0.23863	-0.0111993	1.17075	CA12
	234430_at	-0.226188	0.00110397	1.17064	ANTXR1
	1559714_at	-0.116508	0.110739	1.1706	RGR
	206106_at	-0.173463	0.0537481	1.17057	MAPK12
	218561_s_at	-0.0643839	0.162812	1.17056	LYRM4
	203558_at	-0.20538	0.0216131	1.17039	CUL7
	219660_s_at	-0.161161	0.0656821	1.17027	ATP8A2
	212228_s_at	-0.25455	-0.0277797	1.17021	COQ9
	214087_s_at	-0.026528	0.20024	1.17021	MYBPC1
	223528_s_at	-0.132429	0.0942707	1.17015	METTL17
	201805_at	-0.0982718	0.128342	1.17009	PRKAG1
	1552860_at	-0.0728715	0.153739	1.17008	LOC101060457///LOC101060464///LOC101060468///TCEB3C///TCEB3CL///TCEB3CL2
	207412_x_at	-0.164118	0.0624481	1.17005	CELP
	240860_at	-0.116667	0.109806	1.16997	LOC100506288
	232560_at	-0.172261	0.0542025	1.16996	UROS
	202116_at	-0.168277	0.0581821	1.16996	DPF2
	243083_at	-0.128928	0.0974456	1.16989	LOC100287704///LOC100287834
	202758_s_at	-0.225303	0.00101709	1.16985	RFXANK
	227377_at	-0.0697038	0.156518	1.16977	IGF2BP1
	203900_at	-0.262516	-0.0365747	1.16954	SZT2
	201391_at	-0.16278	0.0631345	1.16952	TRAP1
	1553828_at	-0.0766877	0.149227	1.16952	NXPE1
	224345_x_at	-0.0794005	0.146454	1.16947	FAM162A
	229995_at	-0.156831	0.0687258	1.16923	SYCN
	207567_at	-0.166197	0.0592809	1.16916	SLC13A2
	222055_at	-0.100029	0.125365	1.1691	FAHD2A///FAHD2B///FAHD2CP
	230997_at	-0.147906	0.0774499	1.16907	TTC21A
	206945_at	-0.162236	0.0630809	1.16903	LCT
	1562733_at	-0.124929	0.100365	1.16902	LINC00092
	215372_x_at	0.0428555	0.268051	1.16894	MAGI1
	236080_at	-0.155183	0.0699642	1.1689	LOC100507670
	1556409_a_at	-0.0846541	0.140449	1.16886
	212700_x_at	-0.11119	0.113865	1.16882	MIR4315-1///MIR4315-2///PLEKHM1///PLEKHM1P
	234901_at	-0.105483	0.119492	1.16876	OR5G1P///OR5G1P
	1564701_at	-0.0853913	0.13948	1.16867	AC068138.1///OTTHUMG00000153471
	202725_at	-0.0467463	0.178073	1.16863	POLR2A
	208202_s_at	-0.129766	0.0950181	1.1686	PHF15
	210550_s_at	-0.104893	0.119817	1.16854	RASGRF1
	205243_at	-0.0816515	0.14298	1.16848	SLC13A3
	223988_x_at	-0.113257	0.111341	1.16845	METTL17
	219005_at	-0.170228	0.0542635	1.16837	TMEM59L
	1557700_at	-0.036729	0.187654	1.16828	POLH
	237050_at	-0.0807658	0.143519	1.1682
	210796_x_at	-0.190209	0.0340611	1.16819	SIGLEC6
	206855_s_at	-0.00756195	0.216604	1.1681	HYAL2
	1553587_a_at	0.0252928	0.249259	1.16794	POLE4
	208420_x_at	-0.13819	0.0857224	1.1679	SUPT6H
	224507_s_at	-0.160196	0.0636913	1.16788	MGC12916
	231018_at	-0.0589507	0.164874	1.16783	PALM3
	222994_at	-0.0367668	0.187052	1.16782	PRDX5
	234206_at	-0.0651887	0.158516	1.16773
	214326_x_at	-0.136187	0.0874947	1.16771	JUND
	1563318_s_at	-0.200482	0.023114	1.16764	MAGIX
	212881_at	-0.0149553	0.208415	1.16746	PIAS4
	239456_at	-0.0941598	0.129199	1.16745
	202764_at	-0.125069	0.0982427	1.16741	STIM1
	211270_x_at	-0.0814591	0.141827	1.16739	PTBP1
	222319_at	-0.175861	0.0473969	1.16737
	206718_at	-0.0307743	0.19242	1.16732	LMO1
	202320_at	-0.168166	0.0548716	1.16719	GTF3C1
	234575_at	-0.121934	0.101024	1.16712	ZNF71
	1555788_a_at	-0.22265	0.000278139	1.1671	TRIB3
	221459_at	-0.0740078	0.148805	1.16701	TAAR5
	1566984_at	-0.207192	0.0155951	1.16699	LRRC37A16P///LRRC37A16P
	200083_at	-0.0876956	0.135081	1.16698	USP22
	244267_at	-0.17187	0.0508562	1.16694	SATB1
	223889_at	-0.0656069	0.157081	1.16691
	1553780_at	-0.211956	0.0107176	1.16689	LINC00638
	208585_at	-0.214811	0.00781875	1.16686	BTN2A3P
	214348_at	-0.0684061	0.15408	1.16674	TACR2
	1565065_at	-0.170996	0.0513702	1.16665	OFCC1
	234678_at	-0.0496709	0.172521	1.1665	KRTAP4-3
	208108_s_at	-0.110702	0.111479	1.1665	AVPR2
	230373_at	-0.175691	0.0464622	1.16647	PRKAG2-AS1
	208532_x_at	-0.0714829	0.150659	1.16646	KRTAP5-8
	207313_x_at	-0.040593	0.181423	1.16636	KIR3DL1///KIR3DL2///LOC727787
	225403_at	-0.0604814	0.161479	1.16632	RPP25L
	235510_at	-0.0869336	0.134978	1.16628	USHBP1
	228860_at	-0.219318	0.00251341	1.16621	UBE3B
	1569935_at	-0.0811548	0.140501	1.16607	OTTHUMG00000184040///RP11-214K3.24
	215414_at	-0.179897	0.0417349	1.16605	FARS2
	44696_at	-0.149607	0.0719381	1.16598	TBC1D13
	203734_at	-0.17162	0.049868	1.16594	FOXJ2
	208058_s_at	-0.0840968	0.137345	1.1659	MGAT3
	214065_s_at	-0.118123	0.103256	1.16585	CIB2
	210088_x_at	-0.0120415	0.209335	1.16585	MYL4
	227612_at	-0.140737	0.0805294	1.16576	ELAVL3
	210159_s_at	-0.0827233	0.138417	1.16565	TRIM31
	205311_at	-0.104284	0.116712	1.16554	DDC
	201961_s_at	-0.160059	0.0609274	1.16553	RNF41
	1554348_s_at	-0.108967	0.11193	1.16546	CDKN2AIPNL
	219447_s_at	-0.132796	0.0880915	1.16545	SLC35C2
	207814_at	-0.17694	0.0439289	1.16544	DEFA6
	211271_x_at	-0.104146	0.116589	1.16533	MIR4745///PTBP1
	230568_x_at	-0.0949541	0.125774	1.16532	DLL3
	222256_s_at	-0.0521472	0.168556	1.1653	JMJD7///JMJD7-PLA2G4B///PLA2G4B
	237503_at	-0.216936	0.00372791	1.16527	SLC5A8
	37424_at	-0.204167	0.0164818	1.16526	CCHCR1
	1555368_x_at	-0.114999	0.105589	1.16521	ZNF479
	244409_at	-0.207853	0.0127242	1.1652	LA16c-312E8.4///OTTHUMG00000176552
	1569150_x_at	-0.155663	0.0648477	1.16515	PDLIM7
	228451_at	-0.115939	0.104522	1.16511	FAM229A
	1555108_at	-0.143834	0.0766069	1.16509	SLC10A7
	210353_s_at	-0.162698	0.057693	1.16505	SLC6A2
	212376_s_at	-0.154551	0.0657929	1.16501	EP400
	215747_s_at	-0.168608	0.0515757	1.16488	RCC1
	206596_s_at	-0.0920778	0.1281	1.16488	NRL
	224104_at	-0.0141061	0.205842	1.16469
	215807_s_at	-0.215785	0.00395594	1.16452	PLXNB1
	208041_at	-0.20366	0.0160376	1.16449	GRK1
	229698_at	-0.158577	0.0611174	1.16449	SHANK3
	226376_at	-0.0522439	0.167412	1.16446	UNK
	1555843_at	-0.0383597	0.181271	1.16444	HNRNPM
	205012_s_at	0.0687429	0.288313	1.16439	HAGH
	215015_at	-0.158822	0.0606941	1.16434	CCDC64
	231691_at	-0.227557	-0.00818968	1.16422	C3P1
	211315_s_at	-0.116302	0.102895	1.16409	CACNA1G
	1555288_s_at	-0.182316	0.0368584	1.16407	FBF1
	1559759_at	-0.0747944	0.144316	1.16402	KIFC3
	224607_s_at	-0.170099	0.0489498	1.16397	SRP68
	239334_at	-0.242211	-0.0232244	1.16392
	201491_at	-0.00417116	0.214803	1.16391	AHSA1
	241697_at	-0.162457	0.0563545	1.16377
	234511_at	-0.0939514	0.124805	1.16373	ANKRD60
	205037_at	-0.0222942	0.196345	1.16364	IFT27
	231388_at	-0.0732946	0.145264	1.16357
	229197_at	-0.22715	-0.00859833	1.16356	ING5
	204228_at	-0.125817	0.0926281	1.16348	PPIH
	216514_at	-0.12756	0.0908643	1.16346
	206818_s_at	-0.125955	0.0923797	1.16339	CNNM2
	212948_at	-0.202598	0.015638	1.16331	CAMTA2
	219608_s_at	-0.192675	0.0254794	1.16324	FBXO38
	233605_x_at	-0.00357654	0.214576	1.16324
	240731_at	-0.0738441	0.144299	1.16324	LOC100133251
	210185_at	-0.124444	0.0936854	1.16322	CACNB1
	214494_s_at	-0.161792	0.0562353	1.16314	SPG7
	228614_at	0.0486432	0.266598	1.16308	LINC00116
	217219_at	-0.102087	0.115833	1.16306	DKFZP434A062
	221706_s_at	-0.10373	0.114118	1.163	USE1
	202141_s_at	-0.056859	0.160715	1.16278	COPS8
	1560284_at	-0.0892624	0.128226	1.16271	CTD-2012K14.7///OTTHUMG00000172888
	239145_at	-0.140034	0.0774383	1.16269	ZNF414
	219207_at	-0.222386	-0.00495224	1.16266	EDC3
	208076_at	-0.037391	0.180039	1.16266	HIST1H4A///HIST1H4B///HIST1H4C///HIST1H4D///HIST1H4E///HIST1H4F///HIST1H4H///HIST1H4I///HIST1H4J///HIST1H4K///HIST1H4L///HIST2H4A///HIST2H4B///HIST4H4
	207787_at	-0.144677	0.0727311	1.16264	KRT33B
	219222_at	-0.0798094	0.137533	1.16259	RBKS
	234576_at	-0.172954	0.0442924	1.16251	ANPEP
	1565737_at	-0.085113	0.132118	1.1625	SCTR
	1562462_at	-0.139927	0.0772078	1.16242	DNAH10
	1552729_at	-0.168324	0.0487991	1.16241	SNHG7///SNORA17///SNORA43
	221686_s_at	-0.0660498	0.151014	1.16237	RECQL5
	234696_at	-0.172722	0.0442632	1.1623
	232326_at	-0.0443964	0.172499	1.16223	C8orf56
	215416_s_at	-0.138774	0.078035	1.16216	STOML2
	224522_s_at	0.0390212	0.255812	1.16215	DCAKD
	228093_at	0.0205228	0.237306	1.16214	ZNF599
	48659_at	-0.183602	0.0331286	1.1621	MIIP
	214324_at	-0.0951842	0.12137	1.16196	GP2
	219309_at	-0.109747	0.106793	1.16194	C22orf46
	240210_at	-0.0317584	0.184725	1.1619	ATAD3C
	205629_s_at	-0.250064	-0.0336152	1.16187	CRH
	219435_at	-0.0869266	0.129366	1.16174	CTC1
	208439_s_at	-0.236023	-0.0198559	1.16164	FCN2
	237199_at	-0.289695	-0.0735327	1.16164
	35685_at	-0.172701	0.0434584	1.16164	RING1
	1558885_at	-0.0874224	0.128721	1.16162
	243950_at	-0.140699	0.075387	1.16158
	244432_at	-0.0904488	0.125633	1.16157
	208484_at	-0.0879396	0.128111	1.16155	HIST1H1A
	208764_s_at	-0.157204	0.0587452	1.16147	ATP5G2
	210419_at	-0.148841	0.0670202	1.1614	BARX2
	244305_at	-0.158286	0.0574177	1.16127	GGN
	204828_at	-0.0774873	0.138105	1.16118	RAD9A
	201678_s_at	-0.0474929	0.16801	1.16111	C3orf37
	243684_at	-0.0831981	0.132292	1.1611
	216091_s_at	-0.18411	0.031351	1.16107	BTRC
	222554_s_at	-0.193377	0.0219813	1.16099	NOL6
	1563118_at	-0.144335	0.0709982	1.16097
	212668_at	-0.202947	0.0123591	1.16095	SMURF1
	1568249_at	-0.0773422	0.13776	1.16079	SNHG17///SNORA71B
	214209_s_at	-0.151971	0.0629822	1.16067	ABCB9
	213613_s_at	-0.148429	0.0664994	1.16065	NADK
	44669_at	0.0119484	0.226736	1.16053	SDHAF1
	204746_s_at	-0.124656	0.0900981	1.16051	PICK1
	1552579_a_at	-0.0648406	0.149822	1.16043	ADAM21
	230551_at	-0.0552691	0.159336	1.16039	KSR2
	214784_x_at	0.0139673	0.228551	1.16037	XPO6
	214476_at	-0.206799	0.00774117	1.16033	TFF2
	1570479_at	-0.144635	0.0698548	1.16029	ART1
	244079_at	-0.111396	0.10303	1.16024	LRRC72
	1553756_at	-0.13435	0.0800128	1.16019	GLIS3-AS1
	1561092_at	-0.123213	0.0911331	1.16018
	217830_s_at	-0.12011	0.0941918	1.16014	NSFL1C
	216610_at	-0.0642955	0.149957	1.1601	SLC6A2
	209578_s_at	-0.0537997	0.160397	1.16006	POFUT2
	235468_at	-0.0967281	0.117465	1.16005	RBFOX3
	244284_at	-0.128727	0.0854214	1.16002	OTTHUMG00000183862///RP11-805I24.3
	240598_at	-0.108038	0.106019	1.15995	OTTHUMG00000179967///RP11-1151B14.3
	632_at	-0.210761	0.00320435	1.15987	GSK3A
	1552967_at	-0.0945266	0.119415	1.15985	ZNF645
	241594_at	-0.0873993	0.126528	1.15984
	216116_at	-0.132394	0.0814695	1.15979	NCKIPSD
	203246_s_at	-0.191543	0.0223129	1.15978	NPRL2
	212015_x_at	-0.0453914	0.168444	1.15977	MIR4745///PTBP1
	210792_x_at	0.0330299	0.246809	1.15972	SIVA1
	237165_at	-0.17026	0.0434247	1.15965
	207519_at	-0.133852	0.0797577	1.15959	SLC6A4
	209857_s_at	-0.24115	-0.0275469	1.15958	SPHK2
	229142_s_at	-0.118247	0.0952231	1.15947	BBS1
	223025_s_at	-0.283048	-0.0696151	1.15944	AP1M1
	237685_at	-0.0509643	0.162441	1.15942	LOC339760
	234682_at	-0.156907	0.0564869	1.15941	BTBD9
	213043_s_at	-0.120384	0.0929536	1.15937	MED24
	210037_s_at	-0.0944014	0.118903	1.15934	NOS2
	203050_at	-0.133413	0.0798098	1.15928	TP53BP1
	214828_s_at	-0.138758	0.0744362	1.15925	RRP7A///RRP7B
	214635_at	-0.11819	0.09496	1.15922	CLDN9
	241715_x_at	-0.144571	0.06857	1.15921	ACPT
	1561403_at	-0.0647822	0.148333	1.15919	SOHLH1
	202518_at	-0.15132	0.0617138	1.15912	BCL7B
	1570171_at	-0.129977	0.0830397	1.15911
	236942_at	-0.196402	0.0165868	1.15909	AC007431.1///OTTHUMG00000132063
	1555664_at	-0.0312826	0.18166	1.15905
	225823_at	-0.0364525	0.176204	1.15882	C19orf70
	207553_at	-0.152443	0.0601846	1.1588	OPRK1
	1568949_at	-0.129581	0.0829986	1.15876	PITPNC1
	227079_at	-0.170848	0.0415823	1.15864	DHX8
	221989_at	-0.155028	0.0572052	1.15848	RPL10///SNORA70
	233104_at	-0.0707292	0.141448	1.15844	PABPC1L
	228928_x_at	-0.174102	0.0380573	1.15842	BANP
	215568_x_at	-0.026283	0.185608	1.1582	LYPLA2
	206402_s_at	-0.152826	0.0590465	1.15819	NPFF
	240027_at	-0.0769462	0.134766	1.15806	LIN7A
	243956_at	-0.0265277	0.185144	1.15803	SUSD3
	238329_at	-0.122826	0.0888314	1.15802
	229057_at	-0.0152055	0.19644	1.15801	SCN2A
	201782_s_at	-0.174524	0.0370262	1.15793	AIP
	214445_at	-0.135816	0.0757255	1.15793	ELL2
	1565890_at	-0.146599	0.0648082	1.15782
	219702_at	-0.151598	0.0597082	1.15774	PLAC1
	228068_at	-0.149685	0.0614377	1.15759	GOLGA7B
	213343_s_at	-0.103508	0.107576	1.15756	GDPD5
	210443_x_at	-0.133602	0.0773669	1.15747	OGFR
	233533_at	-0.0889601	0.121949	1.15742	KRTAP1-5
	1569421_at	-0.0915702	0.119327	1.15741	CLDN4///LOC100996451
	237407_at	-0.0827796	0.128079	1.15738	HS1BP3
	201076_at	-0.0644123	0.146179	1.15716	NHP2L1
	202042_at	-0.157213	0.0533678	1.15715	HARS
	218745_x_at	-0.147919	0.0625807	1.15709	TMEM161A
	238054_at	-0.159459	0.0509863	1.15704	ADPRHL1
	202134_s_at	-0.11266	0.0976486	1.15694	WWTR1
	214475_x_at	-0.174225	0.0358074	1.15671	CAPN3
	217780_at	-0.0736242	0.13635	1.15667	WDR83OS
	212717_at	-0.153126	0.0568081	1.15663	PLEKHM1
	210623_at	-0.100897	0.108837	1.15647	UBXN1
	221507_at	-0.10995	0.0997147	1.15642	TNPO2
	210689_at	-0.0920444	0.117585	1.15639	CLDN14
	239202_at	-0.178495	0.0310809	1.15635	RAB3B
	210637_at	-0.146842	0.0626842	1.15631	TACR1
	237752_at	-0.118948	0.0905701	1.1563
	1565897_at	-0.16224	0.047103	1.15616
	204877_s_at	0.0157038	0.225005	1.15613	TAOK2
	204283_at	0.0286487	0.237936	1.15612	FARS2
	209299_x_at	-0.0732192	0.136012	1.15607	PPIL2
	240944_at	-0.0909521	0.118118	1.15594	OTTHUMG00000169033///RP11-771K4.1
	209294_x_at	-0.142392	0.0666121	1.15589	TNFRSF10B
	220403_s_at	-0.110096	0.0987036	1.15573	TP53AIP1
	222212_s_at	-0.100833	0.107912	1.15568	CERS2
	1553340_s_at	-0.121968	0.0867763	1.15568	SLC35G3///SLC35G4///SLC35G5
	234250_at	-0.11472	0.093952	1.15562	LOC100506405
	230374_at	-0.171322	0.0373314	1.15561	OTTHUMG00000167847///RP11-783K16.13
	231748_at	-0.0515162	0.156913	1.15543	ULBP3
	224072_s_at	-0.141866	0.0665143	1.15539	KCNK9
	223561_at	-0.15596	0.0522054	1.15522	NEK6
	1568794_at	-0.0942979	0.113838	1.15519	LOC643355
	218290_at	0.0168977	0.224957	1.15513	PLEKHJ1
	200960_x_at	-0.0830117	0.125023	1.15511	CLTA
	220185_at	-0.161296	0.0467251	1.1551	SPTBN4
	234011_at	-0.13601	0.0719091	1.15502
	223442_at	0.0364225	0.244247	1.15495	NICN1
	224689_at	0.0128898	0.220712	1.15494	MANBAL
	224187_x_at	-0.148905	0.0589165	1.15494	HSPA8///SNORD14C///SNORD14D
	242122_at	-0.170916	0.0366958	1.15478
	1559540_at	-0.0858115	0.121733	1.15472	LOC100506526
	205319_at	-0.189404	0.0180132	1.15462	PSCA
	234948_at	-0.138933	0.0684285	1.15458	SLC27A5
	1556165_at	-0.105798	0.101554	1.15457	LOC100505727
	201158_at	-0.0380789	0.169235	1.15454	NMT1
	201556_s_at	-0.19076	0.0165227	1.15451	VAMP2
	1568852_x_at	-0.150432	0.0568356	1.1545	OTTHUMG00000037355///RP11-295M18.2
	235403_at	-0.0895404	0.117714	1.15449	OTTHUMG00000172468///RP11-108K3.2
	218881_s_at	0.00856219	0.215757	1.15444	FOSL2
	38710_at	-0.124002	0.0831799	1.15443	OTUB1
	1568613_at	-0.12349	0.0836417	1.15439	RSPH3
	214330_at	-0.135332	0.0717908	1.15438	ATPAF2
	242530_at	-0.103572	0.103536	1.15437	OTTHUMG00000178882///RP11-466P24.7
	236873_at	-0.118847	0.0882589	1.15437
	227823_at	-0.0544353	0.152664	1.15437	RGAG4
	209850_s_at	-0.0541229	0.152966	1.15436	CDC42EP2
	239424_at	-0.156597	0.05044	1.15432
	233245_at	-0.182284	0.0247357	1.1543	UHRF1BP1
	1555914_a_at	-0.212825	-0.0060791	1.15408	EXD3
	230785_at	-0.125367	0.081355	1.15406
	213876_x_at	-0.149811	0.0568956	1.15405	ZRSR2
	1561700_at	-0.131666	0.0749751	1.154	OTTHUMG00000172889///RP11-489P6.1
	1554160_a_at	-0.0995194	0.107072	1.15396	ZNF446
	1556945_a_at	-0.0495383	0.1569	1.15384	OTTHUMG00000017520///RP11-144L1.4
	241565_at	-0.149284	0.0571279	1.15381	COL4A4
	237344_at	-0.185796	0.0205802	1.15379	LOC100505474
	218714_at	-0.14325	0.0630113	1.15369	PRR14
	216903_s_at	-0.209021	-0.00282631	1.15364	MICU1
	239380_at	-0.102758	0.103434	1.15364	C5orf27
	203437_at	0.0110223	0.217153	1.15359	TMEM11
	202519_at	-0.136914	0.068969	1.15339	MLXIP
	212359_s_at	-0.0183086	0.187574	1.15339	ZSWIM8
	206891_at	-0.311109	-0.105423	1.15323	ACTN3
	206231_at	-0.186967	0.0186619	1.15319	KCNN1
	208275_x_at	-0.210985	-0.00546498	1.1531	UTF1
	237878_at	-0.0818428	0.12362	1.15306
	225480_at	-0.0200197	0.185336	1.15297	C1orf122
	1558641_at	-0.141419	0.0638732	1.15292	SPATA24
	229080_at	-0.0468828	0.15836	1.15288	COL26A1
	211497_x_at	-0.150007	0.0552119	1.15286	NKX3-1
	244366_at	-0.183299	0.0218998	1.15285	LOC100506371
	217020_at	-0.149306	0.0558882	1.15284	RARB
	224508_at	-0.167848	0.0372756	1.15278	MGC12916
	1562713_a_at	-0.168159	0.0369559	1.15278	NETO1
	200070_at	-0.118351	0.0867504	1.15277	CNPPD1
	216355_at	-0.120634	0.0844539	1.15276	PCDHB17
	1562981_at	-0.0572499	0.147749	1.15269	HBB
	206736_x_at	-0.148103	0.0568742	1.15267	CHRNA4
	231673_at	-0.0582951	0.14661	1.15261	LOC100505947
	223656_s_at	-0.0673028	0.137591	1.1526	TMEM234
	239981_x_at	-0.093895	0.110906	1.15253
	209322_s_at	-0.0816388	0.123058	1.15244	SH2B1
	206466_at	-0.105701	0.0988732	1.15235	ACSBG1
	222652_s_at	-0.101944	0.102427	1.15218	GLYR1
	208409_at	-0.152203	0.0521581	1.15218	SLC14A2
	242004_x_at	-0.101331	0.102777	1.15197
	216704_at	-0.0932039	0.110866	1.15194
	242535_at	-0.0684232	0.135643	1.15194
	215834_x_at	-0.211407	-0.00737677	1.15191	SCARB1
	213720_s_at	-0.0228724	0.181146	1.1519	SMARCA4
	241129_at	-0.0828065	0.121196	1.15189
	240975_x_at	-0.116269	0.087723	1.15188	RBFOX3
	1558216_at	-0.0692345	0.13457	1.15173	AFAP1-AS1
	202480_s_at	-0.121121	0.0826464	1.1517	DEDD
	209518_at	-0.171556	0.0321383	1.15164	SMARCD1
	226839_at	-0.172598	0.0310175	1.15158	NR2C2AP
	218481_at	-0.108608	0.0949389	1.15153	EXOSC5
	1555535_at	-0.205123	-0.00166106	1.15146	BPIFB6
	1559634_at	-0.149575	0.0538699	1.15144	CHRM3
	229409_s_at	0.01666	0.220073	1.15142	OTTHUMG00000018307///RP11-436D10.3
	244410_at	-0.133342	0.0699276	1.1513	PKHD1
	219604_s_at	-0.00279646	0.200472	1.1513	ZNF3
	226108_at	-0.226427	-0.0233663	1.15114	ZC3H18
	223913_s_at	-0.0656438	0.137381	1.15111	MIR7-3HG
	201555_at	-0.00921684	0.193706	1.15103	MCM3
	220443_s_at	-0.0911153	0.111764	1.15099	VAX2
	208007_at	-0.127685	0.0750999	1.15092
	236169_at	-0.133105	0.0696364	1.15088
	240716_at	-0.165121	0.0376025	1.15087	TTC23
	238094_at	-0.196462	0.00596085	1.15063	OTTHUMG00000175777///RP5-968P14.2
	211263_s_at	-0.139041	0.063374	1.15062	PCSK6
	1562661_at	-0.0657262	0.136634	1.15058	OTTHUMG00000032445///RP4-564F22.5
	216437_at	-0.105569	0.0967472	1.15054
	221785_at	-0.185291	0.0168476	1.1504	WIZ
	218677_at	-0.0382211	0.163877	1.15037	S100A14
	230994_at	-0.0941465	0.107871	1.15031	FAM181B
	233938_at	-0.155255	0.0467091	1.15026	C11orf86
	227946_at	-0.273601	-0.0716744	1.15023	OSBPL7
	236618_at	-0.0657939	0.136065	1.15018	MROH8
	239119_at	-0.157308	0.0444873	1.15013	DNAJC3-AS1
	233357_at	-0.150222	0.0514783	1.15005	TRIM67
	228912_at	-0.128798	0.0728544	1.15002	VIL1
	235827_at	-0.07643	0.125113	1.14993	LOC100506472///TAB1
	1569428_at	-0.159995	0.0412858	1.14972	WIBG
	234608_at	-0.076554	0.124557	1.14958	LAMA3
	232373_at	-0.128064	0.0729562	1.14951	NOXA1
	207462_at	-0.159461	0.0414461	1.14942	GLRA2
	1552555_at	-0.128845	0.0719564	1.14934	PRSS36
	1568859_a_at	-0.18957	0.0112226	1.14933	SLC8A3
	212734_x_at	-0.0971967	0.103594	1.14933	RPL13///SNORD68
	1554646_at	-0.182533	0.0180031	1.14913	OSBPL1A
	1557214_at	-0.15228	0.0482526	1.14912	LOC100506107
	1566097_at	-0.101786	0.0986986	1.14908
	1553410_a_at	-0.159441	0.0409259	1.14899	ABCC12
	217720_at	0.0107454	0.211078	1.14896	CHCHD2
	210984_x_at	-0.205912	-0.00576229	1.14882	EGFR
	244131_at	-0.15909	0.0409567	1.14874	HNRNPA2B1
	232041_at	-0.093354	0.1064	1.1485	INADL
	229913_at	-0.0465375	0.152908	1.14826	C7orf61
	1556938_a_at	-0.0467112	0.152705	1.14823
[truncated: 378 more rows]
